# Supplementary material for: Lineage tracing of acute myeloid leukemia reveals the impact of hypomethylating agents on chemoresistance selection
Source: Nat Commun. 2019 Nov 1;10:4986. doi: 10.1038/s41467-019-12983-z (PMC6825213; doi:10.1038/s41467-019-12983-z)
Supplement: Supplementary file 4 — Supplementary Data 1 [file 41467_2019_12983_MOESM4_ESM.xlsx]

## Sheet: Sheet1
Differential Gene expression: adjpvalue < 0.01 ; foldchange > 2

## Sheet: DoxCytDACvsDox
Gene ID	log2FoldChange	Adjusted p-value	Description
CDKN1C	6.70599	2.96895e-08	cyclin dependent kinase inhibitor 1C
SLC6A10P	6.67248	9.05678e-08	solute carrier family 6 member 10, pseudogene
COL17A1	5.8836	2.40447e-07	collagen type XVII alpha 1 chain
SFTPA2	5.80624	6.02043e-06	surfactant protein A2
MIR210	5.49787	3.0627e-06	microRNA 210
PNCK	5.49171	2.55013e-13	pregnancy up-regulated nonubiquitous CaM kinase
MYO15A	5.46389	1.02516e-05	myosin XVA
NAALADL1	5.42497	6.53039e-09	N-acetylated alpha-linked acidic dipeptidase like 1
TMEM178A	5.40201	1.98687e-06	transmembrane protein 178A
GLIS3	5.14803	0.000314235	GLIS family zinc finger 3
ELFN2	5.07472	3.65499e-13	extracellular leucine rich repeat and fibronectin type III domain containing 2
ANG	4.99038	1.00472e-08	angiogenin
FAM95B1	4.89644	0.000361957	family with sequence similarity 95 member B1
FAM178B	4.84964	2.97361e-56	family with sequence similarity 178 member B
LINC00866	4.73153	0.00024738	long intergenic non-protein coding RNA 866
LINC00570	4.64274	0.00065867	long intergenic non-protein coding RNA 570
TPSB2	4.62917	2.47924e-47	tryptase beta 2 (gene/pseudogene)
TPSAB1	4.49733	1.00688e-47	tryptase alpha/beta 1
MRPL23-AS1	4.4476	1.59416e-07	MRPL23 antisense RNA 1
EMCN	4.44736	2.03734e-07	endomucin
LINC01436	4.44524	0.00530875	long intergenic non-protein coding RNA 1436
DNASE2B	4.44132	0.000538869	deoxyribonuclease 2 beta
EPHB3	4.39395	1.57935e-05	EPH receptor B3
PRSS22	4.38526	0.0015735	protease, serine 22
TEKT3	4.38093	0.00208826	tektin 3
LHFPL4	4.3764	0.00429512	LHFPL tetraspan subfamily member 4
SPRR2G	4.35177	0.00106014	small proline rich protein 2G
PTPRR	4.33509	8.93491e-20	protein tyrosine phosphatase, receptor type R
OR1C1	4.33418	0.00278439	olfactory receptor family 1 subfamily C member 1
DEGS2	4.32846	5.33766e-11	delta 4-desaturase, sphingolipid 2
SLED1	4.28161	0.00556023	NA
EGR2	4.2251	1.70648e-27	early growth response 2
HHIPL1	4.19131	0.00161567	HHIP like 1
NTN4	4.14301	2.00272e-34	netrin 4
LURAP1L	4.13947	0.000825109	leucine rich adaptor protein 1 like
KCNN1	4.11909	2.69683e-06	potassium calcium-activated channel subfamily N member 1
LINC00173	4.08803	3.26889e-24	long intergenic non-protein coding RNA 173
INPP5J	4.00916	0.00772704	inositol polyphosphate-5-phosphatase J
MIR21	4.00461	0.00357945	microRNA 21
LGMN	3.97959	7.34983e-18	legumain
GFY	3.9763	1.1425e-12	golgi associated olfactory signaling regulator
LRRC25	3.91775	6.36421e-11	leucine rich repeat containing 25
LINC00605	3.84538	3.64656e-13	long intergenic non-protein coding RNA 605
LOC101929374	3.84268	0.00391797	NA
CCDC33	3.82319	0.000591632	coiled-coil domain containing 33
ATP8B3	3.81918	1.32732e-23	ATPase phospholipid transporting 8B3
ATOH8	3.81535	0.0090145	atonal bHLH transcription factor 8
ZNF568	3.79705	0.00946388	zinc finger protein 568
PCSK4	3.79101	2.02131e-60	proprotein convertase subtilisin/kexin type 4
LOC100996455	3.77913	0.00716317	NA
LINC01402	3.73499	0.00787317	long intergenic non-protein coding RNA 1402
ZC3H6	3.72499	3.96302e-34	zinc finger CCCH-type containing 6
MIR3138	3.71833	0.00905517	microRNA 3138
PITX2	3.70862	0.00307579	paired like homeodomain 2
RNASE4	3.64783	1.93839e-10	ribonuclease A family member 4
SYNGR4	3.61296	0.00142244	synaptogyrin 4
ALDH3B1	3.59427	7.52278e-34	aldehyde dehydrogenase 3 family member B1
CRYM	3.59139	6.97516e-11	crystallin mu
GPA33	3.56256	1.13598e-05	glycoprotein A33
C10orf105	3.55371	0.00804911	chromosome 10 open reading frame 105
PTH2	3.55284	1.56186e-09	parathyroid hormone 2
TPSD1	3.54823	1.33357e-37	tryptase delta 1
ABCC3	3.53581	1.00949e-33	ATP binding cassette subfamily C member 3
LINC01512	3.48884	4.93216e-07	NA
APOBEC3H	3.48227	0.000262539	apolipoprotein B mRNA editing enzyme catalytic subunit 3H
HRC	3.48009	0.00163947	histidine rich calcium binding protein
TBX2-AS1	3.47888	0.000146248	TBX2 antisense RNA 1
TMEM100	3.44991	0.00298492	transmembrane protein 100
EFEMP2	3.42863	1.67642e-106	EGF containing fibulin like extracellular matrix protein 2
VLDLR	3.41903	1.29485e-24	very low density lipoprotein receptor
LINC01301	3.41135	1.43023e-05	long intergenic non-protein coding RNA 1301
ELF3	3.39387	0.00981985	E74 like ETS transcription factor 3
GIPR	3.37654	1.30222e-36	gastric inhibitory polypeptide receptor
GSTM5	3.37634	2.10652e-17	glutathione S-transferase mu 5
VPS37D	3.37448	3.91589e-11	VPS37D, ESCRT-I subunit
LOC101927153	3.36827	0.00750385	NA
SESN3	3.36674	3.13688e-14	sestrin 3
ADAMTSL4	3.34532	3.30293e-58	ADAMTS like 4
TCP11L2	3.338	8.12869e-15	t-complex 11 like 2
P4HA2-AS1	3.33499	0.000142539	P4HA2 antisense RNA 1
FAM114A1	3.32878	1.80014e-29	family with sequence similarity 114 member A1
YPEL2	3.31715	6.2134e-17	yippee like 2
FCGR3A	3.30247	3.74998e-06	Fc fragment of IgG receptor IIIa
CCDC151	3.29834	3.23735e-16	coiled-coil domain containing 151
A4GALT	3.29549	2.94007e-10	alpha 1,4-galactosyltransferase (P blood group)
PANX2	3.28933	6.89117e-20	pannexin 2
KNDC1	3.28685	0.00398864	kinase non-catalytic C-lobe domain containing 1
PIK3IP1	3.27401	4.32889e-21	phosphoinositide-3-kinase interacting protein 1
SLC22A31	3.25968	0.00240023	solute carrier family 22 member 31
ARHGAP39	3.23536	1.30296e-54	Rho GTPase activating protein 39
NRN1L	3.22481	1.04431e-05	neuritin 1 like
YPEL3	3.2212	3.4508e-47	yippee like 3
SNORA11	3.21409	0.00404263	small nucleolar RNA, H/ACA box 11
CTSF	3.19452	1.47659e-44	cathepsin F
RNF103-CHMP3	3.18178	4.35478e-09	RNF103-CHMP3 readthrough
BTBD8	3.16091	4.31417e-06	BTB domain containing 8
LOC100128076	3.15225	0.000774482	NA
CPEB2	3.12515	0.000260341	cytoplasmic polyadenylation element binding protein 2
LOC100507406	3.12502	3.39556e-15	NA
HIST1H1C	3.11609	3.38248e-24	histone cluster 1 H1 family member c
SCN1A	3.10114	8.07306e-07	sodium voltage-gated channel alpha subunit 1
PSD2	3.07876	5.85335e-56	pleckstrin and Sec7 domain containing 2
MIR210HG	3.07613	1.78178e-41	MIR210 host gene
N4BP2L1	3.07288	8.20598e-76	NEDD4 binding protein 2 like 1
HSD17B14	3.07284	2.2473e-32	hydroxysteroid 17-beta dehydrogenase 14
CYP1B1	3.06857	0.000538998	cytochrome P450 family 1 subfamily B member 1
OTUD1	3.0652	5.49491e-09	OTU deubiquitinase 1
KLHL24	3.06089	1.20028e-12	kelch like family member 24
EGR1	3.04271	3.18095e-32	early growth response 1
OPTN	3.02937	3.23826e-33	optineurin
MIR24-2	3.02909	0.00321973	microRNA 24-2
SPAG4	3.02571	1.86812e-61	sperm associated antigen 4
ANKRD37	3.02439	1.06217e-22	ankyrin repeat domain 37
PIPOX	3.02383	7.40979e-10	pipecolic acid and sarcosine oxidase
SLC6A8	3.01369	2.78782e-05	solute carrier family 6 member 8
CSAG3	3.0075	0.00202538	CSAG family member 3
PDIA2	3.0027	1.54723e-07	protein disulfide isomerase family A member 2
TXNIP	2.99822	8.87021e-50	thioredoxin interacting protein
T	2.99565	4.09946e-07	T brachyury transcription factor
MIRLET7F1	2.98281	0.00592754	microRNA let-7f-1
CTD-3080P12.3	2.97953	2.391e-12	NA
LINC01556	2.96875	0.00129409	long intergenic non-protein coding RNA 1556
LOC101929427	2.9636	0.00090284	NA
SLC22A18	2.94604	1.86298e-30	solute carrier family 22 member 18
CHRD	2.93927	0.00170346	chordin
HR	2.92919	8.064e-06	HR, lysine demethylase and nuclear receptor corepressor
PTPRN	2.92905	1.39623e-13	protein tyrosine phosphatase, receptor type N
STRC	2.9193	9.55025e-13	stereocilin
OSER1-AS1	2.91595	1.39903e-19	OSER1 antisense RNA 1 (head to head)
TPSG1	2.91513	4.78626e-05	tryptase gamma 1
CPZ	2.90953	0.00010193	carboxypeptidase Z
LINC01473	2.89699	5.92753e-07	long intergenic non-protein coding RNA 1473
ITGA8	2.89225	0.00734501	integrin subunit alpha 8
STK32B	2.88853	3.80474e-09	serine/threonine kinase 32B
C4orf47	2.88011	0.00355077	chromosome 4 open reading frame 47
SLC6A19	2.87879	1.45712e-15	solute carrier family 6 member 19
LINGO1	2.87809	7.47331e-06	leucine rich repeat and Ig domain containing 1
NDRG1	2.86338	4.25943e-36	N-myc downstream regulated 1
MIR22HG	2.86086	1.43835e-38	MIR22 host gene
CREBRF	2.8592	3.14264e-21	CREB3 regulatory factor
SOAT2	2.858	0.00533708	sterol O-acyltransferase 2
CERCAM	2.84773	6.48578e-49	cerebral endothelial cell adhesion molecule
DBNDD1	2.83277	2.73083e-11	dysbindin domain containing 1
MEIS3	2.83085	0.00603961	Meis homeobox 3
AK8	2.81669	3.20431e-19	adenylate kinase 8
CD74	2.81441	3.06606e-09	CD74 molecule
EFNA3	2.8122	1.11166e-20	ephrin A3
TBX6	2.80984	6.86082e-18	T-box 6
KIAA1107	2.80706	1.55455e-20	KIAA1107
ARID5B	2.79601	2.39626e-18	AT-rich interaction domain 5B
ENO2	2.79408	1.39557e-31	enolase 2
C17orf99	2.78542	4.85164e-05	chromosome 17 open reading frame 99
SLC2A1-AS1	2.78221	1.33965e-20	SLC2A1 antisense RNA 1
TNS4	2.77802	2.65111e-20	tensin 4
LRP1	2.77407	3.95483e-27	LDL receptor related protein 1
PTCH1	2.77406	2.41014e-07	patched 1
CCR10	2.76981	0.00441094	C-C motif chemokine receptor 10
SEMA6B	2.76534	3.32392e-05	semaphorin 6B
EIF1B-AS1	2.76095	2.12407e-07	EIF1B antisense RNA 1
CCNG2	2.74138	1.20857e-20	cyclin G2
PRKAR2A-AS1	2.73877	2.04264e-08	PRKAR2A antisense RNA 1
GS1-259H13.2	2.73349	6.36338e-07	NA
STX17-AS1	2.73262	0.000573835	STX17 antisense RNA 1
PLEKHH3	2.72542	3.64995e-33	pleckstrin homology, MyTH4 and FERM domain containing H3
GZMM	2.72052	1.40797e-05	granzyme M
STON1	2.71847	1.55192e-10	stonin 1
PPP1R32	2.71492	6.32128e-29	protein phosphatase 1 regulatory subunit 32
YPEL4	2.71464	8.51856e-06	yippee like 4
LINC01425	2.71148	0.00171833	long intergenic non-protein coding RNA 1425
REPS2	2.70312	4.95341e-06	RALBP1 associated Eps domain containing 2
PCAT6	2.70224	6.46301e-22	prostate cancer associated transcript 6 (non-protein coding)
MAFA-AS1	2.68155	8.55324e-07	MAFA antisense RNA 1
SLC17A7	2.67709	0.00535682	solute carrier family 17 member 7
IL32	2.67392	5.4067e-06	interleukin 32
TNFAIP2	2.67387	1.79052e-41	TNF alpha induced protein 2
SNAI1	2.67171	1.03464e-08	snail family transcriptional repressor 1
HCK	2.67037	7.83749e-07	HCK proto-oncogene, Src family tyrosine kinase
NGFR	2.66887	2.02918e-24	nerve growth factor receptor
MT1X	2.66887	1.63825e-23	metallothionein 1X
APLNR	2.6666	1.06199e-07	apelin receptor
ARHGAP12	2.66563	1.424e-08	Rho GTPase activating protein 12
SSPO	2.65863	9.53689e-10	SCO-spondin
MXI1	2.65559	3.0158e-30	MAX interactor 1, dimerization protein
SPATA7	2.65035	2.53647e-05	spermatogenesis associated 7
RHBDF1	2.64926	4.38572e-14	rhomboid 5 homolog 1
HLA-F-AS1	2.64275	1.2131e-11	HLA-F antisense RNA 1
ADAP1	2.64148	6.24835e-10	ArfGAP with dual PH domains 1
PAPPA	2.63528	2.38986e-08	pappalysin 1
CAND1.11	2.63371	0.00308556	NA
ZNF385C	2.62251	5.1005e-19	zinc finger protein 385C
EMX2	2.61936	2.39354e-16	empty spiracles homeobox 2
POU5F1P3	2.61932	1.28138e-05	POU class 5 homeobox 1 pseudogene 3
ALDH2	2.61214	0.00581735	aldehyde dehydrogenase 2 family (mitochondrial)
LPPR3	2.60174	8.61317e-05	NA
AQP1	2.59464	1.54638e-15	aquaporin 1 (Colton blood group)
ROCK1P1	2.58963	0.000392825	Rho associated coiled-coil containing protein kinase 1 pseudogene 1
ABTB1	2.58389	6.57061e-53	ankyrin repeat and BTB domain containing 1
ZBTB20	2.58232	8.51494e-14	zinc finger and BTB domain containing 20
KRT72	2.56994	0.00161667	keratin 72
LIPE-AS1	2.56796	0.00040265	LIPE antisense RNA 1
LINC00877	2.56437	0.000858661	long intergenic non-protein coding RNA 877
PLAU	2.54475	7.93508e-07	plasminogen activator, urokinase
LINC01358	2.54458	3.21608e-06	long intergenic non-protein coding RNA 1358
CEACAM18	2.54383	0.00909765	Carcinoembryonic antigen-related cell adhesion molecule 18
SMIM1	2.54207	2.50646e-51	small integral membrane protein 1 (Vel blood group)
DENND6B	2.5383	3.35306e-25	DENN domain containing 6B
PDGFRB	2.53829	2.37584e-61	platelet derived growth factor receptor beta
SNORD15A	2.53679	0.00853519	small nucleolar RNA, C/D box 15A
FLJ26850	2.53415	0.00567634	NA
GKAP1	2.52391	5.67364e-15	G kinase anchoring protein 1
KLF10	2.52336	8.66291e-95	Kruppel like factor 10
TOB1	2.51557	8.17325e-20	transducer of ERBB2, 1
SMIM14	2.51483	1.52131e-07	small integral membrane protein 14
PDE2A	2.51062	0.000171949	phosphodiesterase 2A
SCARNA9	2.50594	0.00124177	small Cajal body-specific RNA 9
CATSPER1	2.5034	1.67129e-24	cation channel sperm associated 1
KLRC4	2.49993	1.23511e-05	killer cell lectin like receptor C4
HOXA4	2.49731	0.00533185	homeobox A4
FER1L4	2.4923	1.96003e-07	fer-1 like family member 4, pseudogene
PRSS30P	2.49208	1.12847e-12	protease, serine, 30 pseudogene
P4HA2	2.49027	2.27163e-30	prolyl 4-hydroxylase subunit alpha 2
MT2A	2.48959	1.04444e-24	metallothionein 2A
LINC00908	2.48902	5.66518e-08	long intergenic non-protein coding RNA 908
SAT1	2.48413	2.14874e-21	spermidine/spermine N1-acetyltransferase 1
GPR183	2.47427	0.00141647	G protein-coupled receptor 183
ITGAX	2.47191	1.07979e-09	integrin subunit alpha X
TRIM63	2.47128	3.09547e-17	tripartite motif containing 63
ALDOC	2.4695	6.97453e-39	aldolase, fructose-bisphosphate C
SLAMF9	2.4637	1.06667e-11	SLAM family member 9
CDC42EP5	2.46281	0.000235086	CDC42 effector protein 5
P4HA1	2.44556	1.43861e-32	prolyl 4-hydroxylase subunit alpha 1
ADM2	2.44337	6.35221e-17	adrenomedullin 2
TJP3	2.43139	1.52082e-05	tight junction protein 3
KIAA0355	2.42616	1.60416e-25	KIAA0355
C1orf115	2.41964	5.32481e-09	chromosome 1 open reading frame 115
PPP1R3G	2.41436	2.14111e-05	protein phosphatase 1 regulatory subunit 3G
SGK2	2.4083	2.08305e-05	SGK2, serine/threonine kinase 2
LVRN	2.40693	0.00405248	laeverin
FOSB	2.4014	2.06796e-23	FosB proto-oncogene, AP-1 transcription factor subunit
MIR5193	2.39653	0.000119526	microRNA 5193
TNXB	2.39605	5.69463e-14	tenascin XB
AMT	2.3959	5.93886e-23	aminomethyltransferase
FGD5	2.38927	5.00839e-14	FYVE, RhoGEF and PH domain containing 5
ZFHX4	2.38818	1.24882e-11	zinc finger homeobox 4
B3GALT4	2.385	3.57301e-17	beta-1,3-galactosyltransferase 4
INSIG2	2.3815	1.03606e-25	insulin induced gene 2
OGN	2.36312	0.00269126	osteoglycin
LGR4	2.36288	7.33912e-11	leucine rich repeat containing G protein-coupled receptor 4
BATF2	2.36273	5.44168e-06	basic leucine zipper ATF-like transcription factor 2
PFKFB4	2.35526	9.61298e-48	6-phosphofructo-2-kinase/fructose-2,6-biphosphatase 4
LOC101927051	2.35332	0.00565099	NA
PARP16	2.3499	1.18904e-30	poly(ADP-ribose) polymerase family member 16
KIAA1522	2.33973	1.69755e-39	KIAA1522
DACT3	2.33884	1.59496e-23	dishevelled binding antagonist of beta catenin 3
GOLGA2	2.33812	1.10144e-40	golgin A2
PLSCR4	2.33769	1.29662e-14	phospholipid scramblase 4
RPS4Y2	2.33645	3.90616e-06	ribosomal protein S4, Y-linked 2
EPS8L3	2.33616	1.32253e-07	EPS8 like 3
C20orf202	2.33616	3.64912e-06	chromosome 20 open reading frame 202
CITED1	2.33541	8.31194e-08	Cbp/p300 interacting transactivator with Glu/Asp rich carboxy-terminal domain 1
TTBK2	2.33507	4.75655e-12	tau tubulin kinase 2
TNFRSF4	2.33089	4.03145e-10	TNF receptor superfamily member 4
HLA-DRA	2.33008	2.14773e-07	major histocompatibility complex, class II, DR alpha
MIEF2	2.32418	5.91947e-13	mitochondrial elongation factor 2
NPC1L1	2.31968	1.71e-17	NPC1 like intracellular cholesterol transporter 1
MYRF	2.3095	2.12584e-20	myelin regulatory factor
RND1	2.30727	1.01406e-10	Rho family GTPase 1
RHCG	2.30483	0.00186275	Rh family C glycoprotein
TMOD1	2.30465	4.31769e-19	tropomodulin 1
MST1L	2.30224	0.00707628	macrophage stimulating 1 like
TFEB	2.30152	1.98285e-18	transcription factor EB
ABHD4	2.29726	1.07303e-22	abhydrolase domain containing 4
GDPD3	2.29712	5.59242e-08	glycerophosphodiester phosphodiesterase domain containing 3
LOC100506476	2.29485	1.06747e-09	NA
KLRC2	2.29433	5.10366e-23	killer cell lectin like receptor C2
ZNF396	2.2943	0.00850517	zinc finger protein 396
CR2	2.29068	2.37046e-06	complement C3d receptor 2
RASSF4	2.29019	2.47245e-06	Ras association domain family member 4
CKM	2.28835	1.3042e-13	creatine kinase, M-type
IL36G	2.28831	0.00322614	interleukin 36 gamma
LYPD3	2.28531	1.0684e-10	LY6/PLAUR domain containing 3
GSTO2	2.28397	0.00160255	glutathione S-transferase omega 2
SYTL1	2.27951	1.35634e-30	synaptotagmin like 1
ALS2CL	2.27489	0.00555982	ALS2 C-terminal like
ARHGEF17	2.26982	8.0165e-21	Rho guanine nucleotide exchange factor 17
CYP11A1	2.26865	2.0236e-31	cytochrome P450 family 11 subfamily A member 1
HYPK	2.2646	0.00106128	huntingtin interacting protein K
ADAMTS14	2.26147	9.02294e-17	ADAM metallopeptidase with thrombospondin type 1 motif 14
KCNQ1DN	2.26089	0.000297697	KCNQ1 downstream neighbor (non-protein coding)
CCDC114	2.26062	2.2413e-18	coiled-coil domain containing 114
BTN3A1	2.25844	3.73724e-36	butyrophilin subfamily 3 member A1
RORA-AS1	2.25842	2.85985e-06	RORA antisense RNA 1
LOC100996251	2.25414	0.00818609	NA
STX11	2.24743	9.84015e-30	syntaxin 11
LOC553103	2.24553	0.00192835	NA
LOC101927549	2.24388	7.40304e-05	NA
SENP7	2.24218	2.47414e-13	SUMO1/sentrin specific peptidase 7
LPAR2	2.2416	4.79123e-36	lysophosphatidic acid receptor 2
MIR221	2.2391	2.46435e-05	microRNA 221
REM2	2.23778	3.21772e-07	RRAD and GEM like GTPase 2
KLF2	2.23532	0.000836894	Kruppel like factor 2
LOC100128288	2.23101	0.0060605	NA
SLC9A9	2.22956	3.34868e-20	solute carrier family 9 member A9
HILPDA	2.22828	1.13046e-19	hypoxia inducible lipid droplet associated
ANKRD9	2.22554	1.47606e-33	ankyrin repeat domain 9
CEP170P1	2.22075	0.0003877	centrosomal protein 170 pseudogene 1
H1F0	2.21501	1.17543e-36	H1 histone family member 0
VWF	2.21128	0.00192835	von Willebrand factor
SAMD9L	2.21104	1.81119e-18	sterile alpha motif domain containing 9 like
TRAF3IP2	2.21078	2.95497e-24	TRAF3 interacting protein 2
ARG2	2.20878	8.87486e-35	arginase 2
GGTA1P	2.2062	7.85706e-09	glycoprotein, alpha-galactosyltransferase 1 pseudogene
SMIM6	2.20058	2.64534e-28	small integral membrane protein 6
SEMA6A	2.20031	1.13058e-15	semaphorin 6A
RAP1GAP	2.19662	1.8883e-31	RAP1 GTPase activating protein
PCP2	2.19585	2.18459e-24	Purkinje cell protein 2
GP9	2.19454	2.33776e-23	glycoprotein IX platelet
GNG7	2.19377	2.95445e-11	G protein subunit gamma 7
KLF6	2.19343	2.88448e-20	Kruppel like factor 6
SAMD13	2.19307	3.38156e-11	sterile alpha motif domain containing 13
LINC01216	2.19303	3.54662e-05	long intergenic non-protein coding RNA 1216
NR3C2	2.18942	3.20199e-10	nuclear receptor subfamily 3 group C member 2
SLC13A5	2.18538	1.62969e-06	solute carrier family 13 member 5
CD72	2.1844	6.43456e-16	CD72 molecule
HLA-DPB1	2.18423	1.0766e-09	major histocompatibility complex, class II, DP beta 1
GFRAL	2.18403	0.00153228	GDNF family receptor alpha like
NATD1	2.18367	8.43108e-12	N-acetyltransferase domain containing 1
UBR5-AS1	2.18332	1.94293e-23	UBR5 antisense RNA 1
HOXA3	2.18157	0.00121401	homeobox A3
ANKRD24	2.17897	0.00267753	ankyrin repeat domain 24
RRAS	2.17558	6.81872e-27	RAS related
HIST1H2BN	2.17431	0.00472201	histone cluster 1 H2B family member n
RRAGD	2.17144	3.7443e-28	Ras related GTP binding D
LOC100507557	2.17097	0.00189922	NA
MVB12B	2.16824	2.00239e-13	multivesicular body subunit 12B
ANKRD45	2.16768	0.000404755	ankyrin repeat domain 45
LOC100507291	2.16726	5.63361e-07	NA
SLC25A42	2.16602	1.98048e-39	solute carrier family 25 member 42
TMEM8B	2.16568	3.10424e-24	transmembrane protein 8B
ZFYVE28	2.16229	6.91755e-09	zinc finger FYVE-type containing 28
TNFSF9	2.16132	5.21927e-15	TNF superfamily member 9
MAPK13	2.16076	1.21894e-13	mitogen-activated protein kinase 13
DPY19L1P1	2.1581	1.63573e-10	DPY19L1 pseudogene 1
FBXO24	2.15741	0.00824671	F-box protein 24
LOC154761	2.15731	3.05225e-06	NA
CSF1R	2.15448	5.08976e-05	colony stimulating factor 1 receptor
CHRNE	2.14921	1.83828e-12	cholinergic receptor nicotinic epsilon subunit
PGLYRP3	2.14801	0.00496462	peptidoglycan recognition protein 3
SYDE2	2.14336	6.47375e-13	synapse defective Rho GTPase homolog 2
OSR2	2.14219	8.05555e-18	odd-skipped related transciption factor 2
YPEL5	2.14211	1.102e-25	yippee like 5
PSD	2.13814	0.00131168	pleckstrin and Sec7 domain containing
MMP28	2.13662	1.26123e-07	matrix metallopeptidase 28
LRRC8E	2.13553	3.31494e-17	leucine rich repeat containing 8 VRAC subunit E
VAMP5	2.13383	8.933e-20	vesicle associated membrane protein 5
HERPUD1	2.13259	2.94722e-29	homocysteine inducible ER protein with ubiquitin like domain 1
CYR61	2.12875	2.03656e-12	cysteine rich angiogenic inducer 61
ZNF204P	2.12688	0.00706128	zinc finger protein 204, pseudogene
ADAM11	2.12654	2.58876e-05	ADAM metallopeptidase domain 11
DAPP1	2.12588	4.16606e-06	dual adaptor of phosphotyrosine and 3-phosphoinositides 1
PNMA2	2.12391	0.00166788	PNMA family member 2
FAM110D	2.12253	5.90127e-07	family with sequence similarity 110 member D
MXD4	2.11938	3.97537e-29	MAX dimerization protein 4
LOC100131564	2.11922	1.07856e-32	NA
B3GNT4	2.11423	7.17135e-07	UDP-GlcNAc:betaGal beta-1,3-N-acetylglucosaminyltransferase 4
FAM131C	2.11295	2.48244e-05	family with sequence similarity 131 member C
EFCC1	2.1115	0.00361798	EF-hand and coiled-coil domain containing 1
PTGDR2	2.11105	3.77447e-16	prostaglandin D2 receptor 2
LRP4-AS1	2.11048	0.000143332	LRP4 antisense RNA 1
LGR6	2.10301	8.06665e-09	leucine rich repeat containing G protein-coupled receptor 6
CBX7	2.10163	1.82473e-11	chromobox 7
EREG	2.10122	1.39666e-14	epiregulin
IL22RA1	2.10102	3.09334e-06	interleukin 22 receptor subunit alpha 1
CSF3R	2.10086	3.30853e-15	colony stimulating factor 3 receptor
CBFA2T2	2.10018	1.93109e-25	CBFA2/RUNX1 translocation partner 2
DICER1-AS1	2.09964	7.23878e-09	DICER1 antisense RNA 1
FZD2	2.0983	9.06209e-20	frizzled class receptor 2
ALDH6A1	2.09607	2.73841e-28	aldehyde dehydrogenase 6 family member A1
CAPN5	2.09112	2.04419e-45	calpain 5
LOX	2.09098	1.06505e-16	lysyl oxidase
CCDC81	2.09079	0.0021436	coiled-coil domain containing 81
RDM1	2.08466	4.03956e-12	RAD52 motif containing 1
RARRES3	2.08108	1.07398e-12	retinoic acid receptor responder 3
CA5B	2.08042	3.63898e-26	carbonic anhydrase 5B
HLA-E	2.07776	1.45565e-33	major histocompatibility complex, class I, E
ANGPTL4	2.07703	1.09976e-07	angiopoietin like 4
FAM46B	2.07495	0.00165006	family with sequence similarity 46 member B
EXD3	2.07258	5.97619e-20	exonuclease 3'-5' domain containing 3
LDLRAD2	2.07002	0.000172943	low density lipoprotein receptor class A domain containing 2
IFIH1	2.0699	3.21948e-21	interferon induced with helicase C domain 1
EGR3	2.06758	9.69332e-09	early growth response 3
TMEM55A	2.06731	3.12839e-14	NA
H6PD	2.06582	0.00965174	hexose-6-phosphate dehydrogenase/glucose 1-dehydrogenase
NR4A1	2.06126	8.09483e-40	nuclear receptor subfamily 4 group A member 1
PPP1R15A	2.06092	3.36997e-55	protein phosphatase 1 regulatory subunit 15A
SLC34A1	2.054	5.94402e-28	solute carrier family 34 member 1
SEZ6L2	2.05282	8.73136e-13	seizure related 6 homolog like 2
GBP2	2.05246	7.86329e-12	guanylate binding protein 2
PARD6G-AS1	2.04757	0.0080942	PARD6G antisense RNA 1
SEC24A	2.0454	8.02344e-12	SEC24 homolog A, COPII coat complex component
MYO5B	2.04476	8.05507e-08	myosin VB
PAIP2B	2.04312	1.89345e-20	poly(A) binding protein interacting protein 2B
RBM44	2.04092	4.8782e-05	RNA binding motif protein 44
GSDMB	2.0402	1.9529e-27	gasdermin B
SRGAP3	2.03789	0.00451528	SLIT-ROBO Rho GTPase activating protein 3
PTPRH	2.03713	1.58954e-12	protein tyrosine phosphatase, receptor type H
BAIAP3	2.03561	0.00259433	BAI1 associated protein 3
SERPINE1	2.03437	2.59856e-11	serpin family E member 1
ACSM1	2.02618	0.000536195	acyl-CoA synthetase medium chain family member 1
BNIP3	2.02554	1.24304e-27	BCL2 interacting protein 3
ARC	2.02051	0.00271098	activity regulated cytoskeleton associated protein
PBX4	2.01951	6.33255e-14	PBX homeobox 4
LOC101060091	2.01776	0.00409941	NA
NYAP1	2.01467	0.000117806	neuronal tyrosine phosphorylated phosphoinositide-3-kinase adaptor 1
SH3TC1	2.01108	5.03644e-07	SH3 domain and tetratricopeptide repeats 1
MTL5	2.00974	9.22781e-38	NA
LDHD	2.00942	0.000139031	lactate dehydrogenase D
KCNK1	2.00898	8.70188e-11	potassium two pore domain channel subfamily K member 1
LOC113230	2.00871	3.43824e-09	NA
C5orf56	2.00761	5.81399e-25	chromosome 5 open reading frame 56
FADS3	2.00675	1.1031e-14	fatty acid desaturase 3
CD52	2.00487	2.88165e-39	CD52 molecule
TP53INP2	2.00287	6.97453e-39	tumor protein p53 inducible nuclear protein 2
PLCXD1	2.00224	3.95483e-27	phosphatidylinositol specific phospholipase C X domain containing 1
MIR324	2.00176	0.000160175	microRNA 324
LOC101928304	2.00131	0.000332844	NA
EMP1	2.00054	3.71381e-06	epithelial membrane protein 1
DNAJB9	1.99745	2.7971e-09	DnaJ heat shock protein family (Hsp40) member B9
CHAC1	1.99587	1.03553e-10	ChaC glutathione specific gamma-glutamylcyclotransferase 1
EFNA1	1.99375	1.04998e-05	ephrin A1
SLC17A5	1.99344	2.59948e-12	solute carrier family 17 member 5
RCSD1	1.99259	9.15245e-34	RCSD domain containing 1
ACBD3	1.99153	9.15008e-14	acyl-CoA binding domain containing 3
TUBB1	1.98949	1.0048e-17	tubulin beta 1 class VI
KIF19	1.98935	8.43818e-11	kinesin family member 19
THBS4	1.98836	4.79897e-05	thrombospondin 4
LINC01573	1.98828	0.00644911	NA
GATSL3	1.98509	5.24906e-16	NA
TXLNB	1.98415	1.39103e-11	taxilin beta
MTCL1	1.98406	9.3596e-14	microtubule crosslinking factor 1
GLIS2	1.97917	4.97915e-22	GLIS family zinc finger 2
CBLB	1.97852	9.99517e-12	Cbl proto-oncogene B
TESK2	1.97839	3.35285e-24	testis-specific kinase 2
KLHDC8B	1.97464	1.69964e-37	kelch domain containing 8B
GPR35	1.9733	1.26591e-11	G protein-coupled receptor 35
DCANP1	1.97199	0.00099132	dendritic cell associated nuclear protein
CUL7	1.97059	9.95424e-27	cullin 7
CALCOCO1	1.97036	9.44033e-26	calcium binding and coiled-coil domain 1
LAMB2	1.96591	1.46183e-45	laminin subunit beta 2
KIZ	1.96464	4.15023e-36	kizuna centrosomal protein
LINC01474	1.96309	0.00272752	long intergenic non-protein coding RNA 1474
MT1E	1.95949	1.49522e-12	metallothionein 1E
C8G	1.95899	5.57997e-11	complement C8 gamma chain
DEPTOR	1.9581	9.62131e-06	DEP domain containing MTOR interacting protein
PIGZ	1.95722	9.12892e-12	phosphatidylinositol glycan anchor biosynthesis class Z
CHAD	1.95666	0.00012282	chondroadherin
MAML2	1.95514	2.439e-11	mastermind like transcriptional coactivator 2
LINC01133	1.95471	0.00116432	long intergenic non-protein coding RNA 1133
PRDM1	1.95404	3.76616e-15	PR/SET domain 1
RLN1	1.95289	0.00943707	relaxin 1
P2RX7	1.94814	8.93936e-12	purinergic receptor P2X 7
PPP1R3B	1.93583	6.24485e-13	protein phosphatase 1 regulatory subunit 3B
HABP2	1.93269	1.58829e-10	hyaluronan binding protein 2
CCDC28A	1.93081	3.2446e-31	coiled-coil domain containing 28A
FOS	1.92985	4.68089e-10	Fos proto-oncogene, AP-1 transcription factor subunit
C19orf38	1.92971	3.28027e-09	chromosome 19 open reading frame 38
SHC3	1.92966	0.000119073	SHC adaptor protein 3
ATP13A4	1.92947	3.53474e-08	ATPase 13A4
VWA5A	1.92444	1.22249e-17	von Willebrand factor A domain containing 5A
DNAJB2	1.92348	9.61882e-19	DnaJ heat shock protein family (Hsp40) member B2
NCALD	1.92333	7.89573e-19	neurocalcin delta
GDPD1	1.92218	3.98511e-20	glycerophosphodiester phosphodiesterase domain containing 1
KDELR3	1.92022	4.28446e-17	KDEL endoplasmic reticulum protein retention receptor 3
HLA-F	1.91893	1.36585e-32	major histocompatibility complex, class I, F
TET1	1.91872	1.49489e-09	tet methylcytosine dioxygenase 1
N4BP3	1.91748	6.29981e-21	NEDD4 binding protein 3
RHOB	1.91529	2.34719e-09	ras homolog family member B
TMEM159	1.91488	1.23766e-15	transmembrane protein 159
EBF4	1.91437	2.38552e-09	early B-cell factor 4
HDAC5	1.91002	3.48127e-31	histone deacetylase 5
LRRC23	1.90922	9.72037e-13	leucine rich repeat containing 23
UTY	1.90685	0.00039931	ubiquitously transcribed tetratricopeptide repeat containing, Y-linked
GOLGA5	1.89916	7.17817e-27	golgin A5
RHOXF1	1.89841	0.0013996	Rhox homeobox family member 1
P2RX6	1.89751	0.000410342	purinergic receptor P2X 6
TRIQK	1.89552	1.14862e-15	triple QxxK/R motif containing
TRPC1	1.8933	2.28549e-17	transient receptor potential cation channel subfamily C member 1
PNPLA7	1.89178	4.3544e-16	patatin like phospholipase domain containing 7
TIFAB	1.89031	0.00265975	TIFA inhibitor
FAM157B	1.88936	0.00035211	family with sequence similarity 157 member B (non-protein coding)
TSPAN7	1.88863	1.66657e-19	tetraspanin 7
ZNF862	1.88784	1.60465e-24	zinc finger protein 862
TP53INP1	1.88685	5.81609e-09	tumor protein p53 inducible nuclear protein 1
RUFY4	1.88614	8.03398e-05	RUN and FYVE domain containing 4
SEMA3B	1.88409	0.000140156	semaphorin 3B
GRIN1	1.88395	0.000869212	glutamate ionotropic receptor NMDA type subunit 1
CREB3L4	1.88052	2.04126e-36	cAMP responsive element binding protein 3 like 4
RPS10P7	1.88018	2.88315e-08	ribosomal protein S10 pseudogene 7
TYRP1	1.87709	1.38426e-05	tyrosinase related protein 1
FAM81B	1.87566	0.00149207	family with sequence similarity 81 member B
CXCL8	1.87565	1.75683e-09	C-X-C motif chemokine ligand 8
LRRC63	1.87296	2.6588e-05	leucine rich repeat containing 63
ACAD11	1.87152	2.07312e-07	acyl-CoA dehydrogenase family member 11
MST1	1.86975	6.11763e-15	macrophage stimulating 1
OBFC1	1.86931	8.08338e-32	NA
LOC100130899	1.86729	0.000924974	NA
DNAJC4	1.86606	2.75921e-33	DnaJ heat shock protein family (Hsp40) member C4
LRMP	1.8647	3.97208e-17	lymphoid restricted membrane protein
AKR7A2P1	1.86339	0.00396405	aldo-keto reductase family 7 member A2 pseudogene 1
ZBTB25	1.86101	1.63565e-13	zinc finger and BTB domain containing 25
ALPK1	1.86037	2.68106e-24	alpha kinase 1
PDGFB	1.85772	0.000375402	platelet derived growth factor subunit B
ANKRA2	1.85658	1.065e-37	ankyrin repeat family A member 2
LINC00649	1.85335	1.87688e-13	long intergenic non-protein coding RNA 649
ZNF185	1.85288	3.09983e-14	zinc finger protein 185 with LIM domain
MANBA	1.85076	2.16489e-23	mannosidase beta
MED12L	1.8476	1.06152e-12	mediator complex subunit 12 like
GABARAPL1	1.84732	6.06265e-25	GABA type A receptor associated protein like 1
PPM1J	1.84593	7.26023e-09	protein phosphatase, Mg2+/Mn2+ dependent 1J
DUSP1	1.84509	6.34112e-28	dual specificity phosphatase 1
EFCAB12	1.84473	0.00319193	EF-hand calcium binding domain 12
KLF9	1.84427	6.14749e-21	Kruppel like factor 9
MATN1-AS1	1.84191	2.20951e-10	MATN1 antisense RNA 1
SLC25A37	1.8419	4.66505e-29	solute carrier family 25 member 37
NEK2	1.84065	5.38588e-19	NIMA related kinase 2
LINC00520	1.83964	1.1902e-05	long intergenic non-protein coding RNA 520
ZNF318	1.83801	2.22482e-17	zinc finger protein 318
MAP6	1.83769	3.40126e-06	microtubule associated protein 6
SEMA3F	1.83501	4.40439e-15	semaphorin 3F
YIPF2	1.83331	5.15709e-27	Yip1 domain family member 2
GDPD4	1.83281	2.23102e-06	glycerophosphodiester phosphodiesterase domain containing 4
GCKR	1.83277	3.712e-08	glucokinase regulator
RGS17	1.83109	2.55331e-11	regulator of G protein signaling 17
ACCS	1.82874	1.52989e-27	1-aminocyclopropane-1-carboxylate synthase homolog (inactive)
GOLGA6L9	1.82826	6.27519e-06	golgin A6 family-like 9
SLC15A2	1.8282	9.07421e-13	solute carrier family 15 member 2
FAM8A1	1.8225	1.81794e-12	family with sequence similarity 8 member A1
PBXIP1	1.82186	1.78759e-54	PBX homeobox interacting protein 1
MYZAP	1.82151	1.43502e-25	myocardial zonula adherens protein
LOC101929224	1.81981	3.93151e-12	NA
ATP6V1G2	1.81917	2.53964e-07	ATPase H+ transporting V1 subunit G2
BLVRB	1.81735	2.50148e-20	biliverdin reductase B
PLCD1	1.81669	9.29249e-12	phospholipase C delta 1
C3	1.81136	2.14324e-05	complement C3
ACKR2	1.81094	3.73416e-10	atypical chemokine receptor 2
ENPP3	1.80981	1.19321e-06	ectonucleotide pyrophosphatase/phosphodiesterase 3
SEC24D	1.80976	2.89599e-16	SEC24 homolog D, COPII coat complex component
ACBD4	1.80962	1.54829e-19	acyl-CoA binding domain containing 4
ENO3	1.80874	8.37151e-28	enolase 3
ZYG11B	1.80763	2.41746e-12	zyg-11 family member B, cell cycle regulator
AOAH	1.80568	1.98687e-06	acyloxyacyl hydrolase
CNTNAP1	1.80417	3.26189e-14	contactin associated protein 1
IFIT2	1.79847	1.0093e-11	interferon induced protein with tetratricopeptide repeats 2
SNORD21	1.79722	5.86851e-05	small nucleolar RNA, C/D box 21
WASIR2	1.79716	4.0859e-15	WASH and IL9R antisense RNA 2
FGF11	1.79623	2.88165e-39	fibroblast growth factor 11
SYVN1	1.79592	7.28684e-22	synoviolin 1
TPST1	1.79578	8.43259e-10	tyrosylprotein sulfotransferase 1
NFIL3	1.7926	2.58046e-14	nuclear factor, interleukin 3 regulated
ZNF467	1.79235	1.25763e-12	zinc finger protein 467
KLK1	1.79201	2.57444e-07	kallikrein 1
EBI3	1.79148	0.00729418	Epstein-Barr virus induced 3
EXOC3L4	1.79105	2.73766e-10	exocyst complex component 3 like 4
SWT1	1.79008	2.20185e-19	SWT1, RNA endoribonuclease homolog
ORAI3	1.789	1.7302e-22	ORAI calcium release-activated calcium modulator 3
SCAI	1.78735	6.63591e-13	suppressor of cancer cell invasion
LRRC75A	1.78508	4.42247e-31	leucine rich repeat containing 75A
ZER1	1.78472	2.31867e-40	zyg-11 related cell cycle regulator
FAM132A	1.78444	2.42005e-08	NA
ARHGAP26	1.77989	7.12528e-05	Rho GTPase activating protein 26
MAOA	1.77966	6.66581e-12	monoamine oxidase A
BAIAP2L2	1.77699	1.96524e-08	BAI1 associated protein 2 like 2
LOC729737	1.7745	8.73865e-10	NA
SMTNL1	1.77439	0.000773551	smoothelin like 1
ARG1	1.7691	0.00370934	arginase 1
ACTA2	1.76794	6.81584e-11	actin, alpha 2, smooth muscle, aorta
NRN1	1.76745	1.97424e-13	neuritin 1
GPR174	1.76607	2.53303e-07	G protein-coupled receptor 174
LY9	1.76559	0.0020958	lymphocyte antigen 9
SAT2	1.76538	2.5331e-19	spermidine/spermine N1-acetyltransferase family member 2
TENM4	1.76504	0.008239	teneurin transmembrane protein 4
STARD10	1.76434	5.84559e-19	StAR related lipid transfer domain containing 10
USP30	1.76392	1.13175e-17	ubiquitin specific peptidase 30
RILPL1	1.76297	9.47655e-05	Rab interacting lysosomal protein like 1
COL9A2	1.76071	1.0934e-12	collagen type IX alpha 2 chain
HES6	1.75896	8.54708e-11	hes family bHLH transcription factor 6
SLC15A3	1.75882	0.00341793	solute carrier family 15 member 3
KIAA1257	1.7582	0.00483832	KIAA1257
SNX33	1.75656	2.42641e-24	sorting nexin 33
C12orf60	1.75616	0.000788126	chromosome 12 open reading frame 60
FOXD2-AS1	1.75406	1.045e-19	FOXD2 adjacent opposite strand RNA 1
DPEP2	1.75275	3.78939e-12	dipeptidase 2
SOSTDC1	1.75273	3.81653e-09	sclerostin domain containing 1
ATG16L2	1.74949	2.40516e-25	autophagy related 16 like 2
NAPA-AS1	1.7493	2.73863e-06	NAPA antisense RNA 1
CHST12	1.74663	1.70584e-21	carbohydrate sulfotransferase 12
PLLP	1.74428	0.000187858	plasmolipin
LIN7B	1.74371	9.00258e-11	lin-7 homolog B, crumbs cell polarity complex component
PNRC1	1.74325	3.30832e-16	proline rich nuclear receptor coactivator 1
HEXIM2	1.74075	2.94669e-12	hexamethylene bisacetamide inducible 2
CFAP36	1.73824	2.4425e-25	cilia and flagella associated protein 36
MYO15B	1.73737	7.31026e-18	myosin XVB
ADAMTS7	1.73694	8.86046e-05	ADAM metallopeptidase with thrombospondin type 1 motif 7
LOC101928034	1.73683	1.59591e-12	NA
CMAHP	1.73608	1.16702e-13	cytidine monophospho-N-acetylneuraminic acid hydroxylase, pseudogene
ZNF395	1.73565	6.94309e-43	zinc finger protein 395
SLC2A10	1.73382	2.93264e-09	solute carrier family 2 member 10
WHAMMP2	1.73204	2.23834e-13	WAS protein homolog associated with actin, golgi membranes and microtubules pseudogene 2
SNAPC3	1.73076	1.5764e-18	small nuclear RNA activating complex polypeptide 3
CLIP2	1.7288	2.22e-16	CAP-Gly domain containing linker protein 2
IL23A	1.7284	1.80865e-06	interleukin 23 subunit alpha
MEGF9	1.72771	9.82489e-10	multiple EGF like domains 9
SLC35D2	1.72762	3.06196e-29	solute carrier family 35 member D2
BAHCC1	1.72689	6.14659e-23	BAH domain and coiled-coil containing 1
DNASE1L1	1.72649	1.07214e-19	deoxyribonuclease 1 like 1
MARC2	1.72648	0.00152376	mitochondrial amidoxime reducing component 2
LMBR1L	1.72307	1.36111e-50	limb development membrane protein 1 like
ZNF296	1.72287	2.8925e-20	zinc finger protein 296
CA14	1.72278	5.8235e-06	carbonic anhydrase 14
TBC1D8B	1.72247	1.97443e-08	TBC1 domain family member 8B
SCGN	1.71974	8.53959e-14	secretagogin, EF-hand calcium binding protein
TMEM134	1.71815	7.8399e-19	transmembrane protein 134
CDSN	1.71629	0.00786936	corneodesmosin
TRPT1	1.71528	2.35902e-27	tRNA phosphotransferase 1
PLIN1	1.71334	0.00684471	perilipin 1
SELM	1.71218	7.89708e-11	NA
PAN2	1.70868	9.86424e-32	PAN2 poly(A) specific ribonuclease subunit
THAP8	1.7078	2.25447e-10	THAP domain containing 8
APOL2	1.7072	5.50158e-17	apolipoprotein L2
KLHDC2	1.70539	4.75211e-37	kelch domain containing 2
FMO5	1.70519	9.42451e-12	flavin containing monooxygenase 5
HCG23	1.70347	0.000440815	HLA complex group 23 (non-protein coding)
CCDC15	1.70266	1.4113e-13	coiled-coil domain containing 15
TDRD3	1.70178	3.06397e-18	tudor domain containing 3
DES	1.7017	2.96202e-09	desmin
RNASET2	1.70033	3.50961e-08	ribonuclease T2
LOC100129617	1.69968	0.00208959	NA
TUBBP5	1.69895	0.000642765	tubulin beta pseudogene 5
AKT3	1.69704	1.22292e-13	AKT serine/threonine kinase 3
TBX19	1.69373	2.9169e-09	T-box 19
MAGEH1	1.69336	2.82738e-17	MAGE family member H1
DRD4	1.69117	0.00359761	dopamine receptor D4
LINC01002	1.69103	4.35293e-23	long intergenic non-protein coding RNA 1002
PLK2	1.69012	0.000202603	polo like kinase 2
ATF3	1.68776	2.40245e-10	activating transcription factor 3
TREML4	1.68713	0.00754672	triggering receptor expressed on myeloid cells like 4
CD68	1.68504	8.10715e-21	CD68 molecule
PHLDB3	1.68494	5.25959e-22	pleckstrin homology like domain family B member 3
FOXB1	1.68481	1.57098e-06	forkhead box B1
CD4	1.68451	6.10355e-09	CD4 molecule
EPSTI1	1.68369	2.02882e-22	epithelial stromal interaction 1
ZSWIM4	1.67989	9.06267e-09	zinc finger SWIM-type containing 4
KLC4	1.67966	1.10534e-24	kinesin light chain 4
OXR1	1.67512	6.7839e-09	oxidation resistance 1
IRF6	1.6732	0.00917109	interferon regulatory factor 6
CAPN14	1.67237	7.91937e-07	calpain 14
RAPGEF4	1.67147	1.54106e-07	Rap guanine nucleotide exchange factor 4
KIAA1407	1.66991	2.29666e-08	NA
PLEKHG1	1.66737	2.69987e-13	pleckstrin homology and RhoGEF domain containing G1
SEMA4C	1.66706	7.62276e-52	semaphorin 4C
CD69	1.66706	7.42433e-09	CD69 molecule
PTPRB	1.6669	0.00937306	protein tyrosine phosphatase, receptor type B
ABCA7	1.66562	7.26572e-28	ATP binding cassette subfamily A member 7
SLCO2B1	1.66467	7.51713e-10	solute carrier organic anion transporter family member 2B1
HMGCL	1.66387	3.281e-30	3-hydroxymethyl-3-methylglutaryl-CoA lyase
C12orf76	1.66358	1.84666e-11	chromosome 12 open reading frame 76
LINC00888	1.66172	5.08362e-12	long intergenic non-protein coding RNA 888
TMEM120A	1.66146	6.21123e-12	transmembrane protein 120A
NMNAT3	1.65978	2.38343e-23	nicotinamide nucleotide adenylyltransferase 3
SERPING1	1.65782	1.60548e-30	serpin family G member 1
C9orf172	1.65704	0.000153915	chromosome 9 open reading frame 172
JAK2	1.65676	2.71488e-14	Janus kinase 2
SLC44A4	1.65547	0.00714309	solute carrier family 44 member 4
RNF208	1.65495	3.5281e-16	ring finger protein 208
NES	1.65375	2.12066e-05	nestin
TRIM69	1.65355	0.000221705	tripartite motif containing 69
TSC22D3	1.65211	4.43517e-13	TSC22 domain family member 3
MCEE	1.65097	2.29436e-14	methylmalonyl-CoA epimerase
FBXO16	1.65065	7.29455e-08	F-box protein 16
DDIT4	1.65064	3.09127e-11	DNA damage inducible transcript 4
DHDH	1.64919	4.68477e-07	dihydrodiol dehydrogenase
C18orf32	1.64815	9.08609e-06	chromosome 18 open reading frame 32
RFX3	1.64755	7.91383e-14	regulatory factor X3
CNTNAP2	1.64347	0.000931552	contactin associated protein like 2
SLC16A5	1.64315	1.27539e-24	solute carrier family 16 member 5
MITF	1.64299	1.71819e-06	melanogenesis associated transcription factor
LTF	1.64268	1.15832e-06	lactotransferrin
ZC3H12A	1.63689	1.98494e-17	zinc finger CCCH-type containing 12A
TMEM56	1.63654	0.00483337	transmembrane protein 56
CRYL1	1.63554	4.27372e-28	crystallin lambda 1
F11R	1.63436	1.50296e-18	F11 receptor
SERTAD3	1.63343	4.02146e-11	SERTA domain containing 3
ZNF160	1.63098	2.22918e-20	zinc finger protein 160
C10orf35	1.63085	0.00605929	NA
LOC100996255	1.6304	1.37114e-13	NA
PLEKHA2	1.62876	1.19113e-18	pleckstrin homology domain containing A2
TNFSF13B	1.62852	0.00889812	TNF superfamily member 13b
C16orf86	1.62852	8.58294e-06	chromosome 16 open reading frame 86
PHF21A	1.62763	3.35421e-19	PHD finger protein 21A
IGSF9	1.62745	1.6365e-06	immunoglobulin superfamily member 9
MIR4523	1.6274	0.00602329	microRNA 4523
BTG1	1.6273	3.44588e-12	BTG anti-proliferation factor 1
MIATNB	1.62697	0.00309431	MIAT neighbor (non-protein coding)
LINC00847	1.62632	3.20403e-19	long intergenic non-protein coding RNA 847
ARHGAP33	1.62609	1.05809e-32	Rho GTPase activating protein 33
MGLL	1.62584	4.09431e-10	monoglyceride lipase
ERMP1	1.62382	6.599e-19	endoplasmic reticulum metallopeptidase 1
HBP1	1.62252	2.54635e-08	HMG-box transcription factor 1
LOC728323	1.6224	1.01644e-05	NA
GPR132	1.6202	1.24452e-07	G protein-coupled receptor 132
LINC00672	1.61853	0.00109777	long intergenic non-protein coding RNA 672
PRRT2	1.61759	9.12744e-07	proline rich transmembrane protein 2
HMOX1	1.61611	5.81399e-25	heme oxygenase 1
ABHD8	1.61529	1.35139e-28	abhydrolase domain containing 8
PLAG1	1.61366	1.22574e-12	PLAG1 zinc finger
CBX4	1.61291	2.01889e-52	chromobox 4
CFAP58-AS1	1.61242	0.00288568	CFAP58 antisense RNA 1 (head to head)
BTN3A2	1.6124	1.62046e-34	butyrophilin subfamily 3 member A2
CCDC186	1.61121	2.23615e-06	coiled-coil domain containing 186
TMCC2	1.60976	1.102e-25	transmembrane and coiled-coil domain family 2
C15orf53	1.60952	2.82809e-12	chromosome 15 open reading frame 53
ST3GAL4-AS1	1.60951	2.83221e-08	NA
SLC12A4	1.60947	7.1667e-33	solute carrier family 12 member 4
PJA2	1.60823	1.87278e-08	praja ring finger ubiquitin ligase 2
AZIN1-AS1	1.6079	0.00018641	AZIN1 antisense RNA 1
TOM1L2	1.60683	1.35634e-30	target of myb1 like 2 membrane trafficking protein
MST1P2	1.60574	1.31412e-07	macrophage stimulating 1 pseudogene 2
RBM43	1.60388	8.00734e-10	RNA binding motif protein 43
LAMB2P1	1.60194	0.0020958	NA
SLC11A1	1.60163	1.4139e-08	solute carrier family 11 member 1
KHNYN	1.60017	1.33447e-23	KH and NYN domain containing
SIGLEC6	1.59915	0.000494559	sialic acid binding Ig like lectin 6
CCSAP	1.59759	3.0425e-09	centriole, cilia and spindle associated protein
NBR1	1.59582	8.62074e-14	NBR1, autophagy cargo receptor
MACROD2	1.59499	3.30174e-05	MACRO domain containing 2
NACC2	1.59451	1.87644e-08	NACC family member 2
RAB11FIP5	1.59344	4.89478e-20	RAB11 family interacting protein 5
PLD1	1.59274	9.67394e-09	phospholipase D1
PURG	1.59185	0.00144464	purine rich element binding protein G
TNRC6B	1.59086	1.10099e-11	trinucleotide repeat containing 6B
RDH16	1.59003	4.38976e-05	retinol dehydrogenase 16 (all-trans)
RGS9	1.59	9.03925e-25	regulator of G protein signaling 9
HIP1	1.59	8.91339e-11	huntingtin interacting protein 1
BBC3	1.58755	4.17307e-16	BCL2 binding component 3
ABCA2	1.58753	1.10506e-31	ATP binding cassette subfamily A member 2
HBB	1.58603	9.80633e-16	hemoglobin subunit beta
CRHR1-IT1	1.58567	4.26481e-12	NA
PDE6G	1.58286	1.73021e-20	phosphodiesterase 6G
PRKAB2	1.57752	2.19314e-14	protein kinase AMP-activated non-catalytic subunit beta 2
ATP6V1C2	1.57728	9.25885e-07	ATPase H+ transporting V1 subunit C2
GMIP	1.577	6.6238e-27	GEM interacting protein
SMOX	1.57618	1.34962e-22	spermine oxidase
PPARA	1.57523	1.18034e-19	peroxisome proliferator activated receptor alpha
YPEL1	1.57499	0.000285354	yippee like 1
FBXL8	1.57276	4.2337e-09	F-box and leucine rich repeat protein 8
MEX3B	1.57263	4.62565e-22	mex-3 RNA binding family member B
WHAMM	1.57108	1.96233e-15	WAS protein homolog associated with actin, golgi membranes and microtubules
GAA	1.57055	1.81794e-12	glucosidase alpha, acid
TMEM63B	1.57052	2.38585e-29	transmembrane protein 63B
PTGS2	1.57012	2.5964e-27	prostaglandin-endoperoxide synthase 2
AVPI1	1.5687	5.45585e-06	arginine vasopressin induced 1
FAM214B	1.56589	4.58789e-28	family with sequence similarity 214 member B
LMBRD1	1.56522	3.96488e-13	LMBR1 domain containing 1
NIPAL3	1.56479	3.12648e-26	NIPA like domain containing 3
EVI2B	1.56468	9.78947e-09	ecotropic viral integration site 2B
FOSL1	1.5646	6.21121e-10	FOS like 1, AP-1 transcription factor subunit
HLA-A	1.56268	3.5872e-23	major histocompatibility complex, class I, A
CPOX	1.56208	1.35155e-14	coproporphyrinogen oxidase
FPR3	1.55935	5.04523e-07	formyl peptide receptor 3
RBL2	1.55919	6.42042e-14	RB transcriptional corepressor like 2
CACNA1H	1.55844	0.00193346	calcium voltage-gated channel subunit alpha1 H
RAB26	1.55825	1.22367e-10	RAB26, member RAS oncogene family
BBS2	1.55682	9.43561e-26	Bardet-Biedl syndrome 2
NDFIP2	1.55634	6.00217e-13	Nedd4 family interacting protein 2
DOC2A	1.55631	1.66839e-05	double C2 domain alpha
FUT10	1.5533	4.53915e-10	fucosyltransferase 10
LYST	1.55242	1.07585e-13	lysosomal trafficking regulator
LOC100132057	1.55183	0.000216723	NA
RWDD2A	1.55096	3.90773e-08	RWD domain containing 2A
NHLRC4	1.5508	1.56801e-06	NHL repeat containing 4
PKLR	1.55009	9.7835e-12	pyruvate kinase L/R
PCMTD1	1.54948	2.52957e-13	protein-L-isoaspartate (D-aspartate) O-methyltransferase domain containing 1
ADPRM	1.54903	1.25569e-15	ADP-ribose/CDP-alcohol diphosphatase, manganese dependent
SULT1A2	1.54853	0.00603819	sulfotransferase family 1A member 2
CCDC153	1.54722	0.000250821	coiled-coil domain containing 153
SPEG	1.54667	9.80771e-08	SPEG complex locus
SNORD10	1.54415	2.94553e-07	small nucleolar RNA, C/D box 10
PPM1N	1.54355	3.16866e-15	protein phosphatase, Mg2+/Mn2+ dependent 1N (putative)
SNORD59A	1.543	0.00683748	small nucleolar RNA, C/D box 59A
TPM2	1.54235	4.60173e-17	tropomyosin 2
KCNAB1	1.54051	2.04835e-10	potassium voltage-gated channel subfamily A member regulatory beta subunit 1
ARNT	1.54046	3.82479e-15	aryl hydrocarbon receptor nuclear translocator
CIR1	1.53993	1.05382e-18	corepressor interacting with RBPJ, 1
SNORD59B	1.53859	0.00911483	NA
JMJD6	1.53821	1.52597e-48	arginine demethylase and lysine hydroxylase
ZNF548	1.53817	9.43561e-26	zinc finger protein 548
POLD4	1.53772	9.24132e-20	DNA polymerase delta 4, accessory subunit
ERBB3	1.53672	0.00506764	erb-b2 receptor tyrosine kinase 3
HSD17B6	1.53666	2.25722e-10	hydroxysteroid 17-beta dehydrogenase 6
COL6A2	1.53447	4.02307e-07	collagen type VI alpha 2 chain
ADGRG3	1.53432	0.000338756	adhesion G protein-coupled receptor G3
PLEKHA4	1.53311	9.20953e-11	pleckstrin homology domain containing A4
DNM1	1.53264	7.91382e-10	dynamin 1
ZFPM2	1.53183	0.000669826	zinc finger protein, FOG family member 2
ACSF2	1.52832	1.82934e-20	acyl-CoA synthetase family member 2
VAT1	1.52782	7.2126e-21	vesicle amine transport 1
ARRDC3	1.5276	8.67848e-09	arrestin domain containing 3
RTP4	1.52682	1.03631e-07	receptor transporter protein 4
PDZK1IP1	1.52672	9.47069e-05	PDZK1 interacting protein 1
HLA-DMA	1.5259	1.13055e-12	major histocompatibility complex, class II, DM alpha
APAF1	1.52547	6.29552e-12	apoptotic peptidase activating factor 1
ZFP36	1.5253	1.52135e-37	ZFP36 ring finger protein
MXD1	1.52494	5.27581e-13	MAX dimerization protein 1
PTGS1	1.52474	5.69851e-35	prostaglandin-endoperoxide synthase 1
SDHAF4	1.5242	1.06334e-10	succinate dehydrogenase complex assembly factor 4
GUSBP2	1.52413	0.00477452	glucuronidase, beta pseudogene 2
POF1B	1.52377	5.41218e-09	POF1B, actin binding protein
CLIC2	1.52262	5.95071e-13	chloride intracellular channel 2
ARAP1	1.52138	1.47053e-40	ArfGAP with RhoGAP domain, ankyrin repeat and PH domain 1
RUNDC3A	1.52075	2.18629e-07	RUN domain containing 3A
PGPEP1	1.51979	4.01203e-36	pyroglutamyl-peptidase I
ZNF805	1.51907	6.45683e-19	zinc finger protein 805
FZD7	1.5164	7.11749e-10	frizzled class receptor 7
CNNM2	1.51573	9.95843e-15	cyclin and CBS domain divalent metal cation transport mediator 2
HSD17B13	1.51493	0.000718572	hydroxysteroid 17-beta dehydrogenase 13
ANKZF1	1.5142	1.05696e-37	ankyrin repeat and zinc finger domain containing 1
ZMYND12	1.51362	0.00215247	zinc finger MYND-type containing 12
C10orf11	1.51258	9.22085e-05	NA
LRG1	1.51072	2.09528e-09	leucine rich alpha-2-glycoprotein 1
SGK1	1.50995	1.88052e-11	serum/glucocorticoid regulated kinase 1
SIX5	1.50763	1.4804e-08	SIX homeobox 5
COL6A4P2	1.50734	1.03095e-05	collagen type VI alpha 4 pseudogene 2
SPSB3	1.5066	7.34882e-21	splA/ryanodine receptor domain and SOCS box containing 3
MAP3K7CL	1.50623	5.12189e-11	MAP3K7 C-terminal like
CRAT	1.50594	6.17998e-19	carnitine O-acetyltransferase
SCN4B	1.50381	0.00290871	sodium voltage-gated channel beta subunit 4
LPCAT4	1.50369	4.46317e-23	lysophosphatidylcholine acyltransferase 4
SPTBN4	1.50362	3.23867e-05	spectrin beta, non-erythrocytic 4
GPR137B	1.50318	8.387e-12	G protein-coupled receptor 137B
ZNF34	1.5022	1.02174e-17	zinc finger protein 34
DMXL1	1.50058	4.99555e-12	Dmx like 1
LOC100507195	1.50055	0.00157627	NA
ING4	1.49985	7.73636e-22	inhibitor of growth family member 4
JUP	1.49972	9.08597e-10	junction plakoglobin
WDFY1	1.49942	1.57098e-06	WD repeat and FYVE domain containing 1
P3H3	1.49778	4.07923e-10	prolyl 3-hydroxylase 3
CCDC102B	1.49778	0.000123722	coiled-coil domain containing 102B
CEP70	1.49477	2.10472e-21	centrosomal protein 70
MAFF	1.49389	3.93451e-17	MAF bZIP transcription factor F
RNASEL	1.49349	1.21755e-13	ribonuclease L
SMPDL3A	1.49297	3.4361e-06	sphingomyelin phosphodiesterase acid like 3A
ZNF436-AS1	1.49186	1.38613e-08	ZNF436 antisense RNA 1
LOC100507412	1.4896	7.18168e-06	NA
FAM26F	1.48908	2.23674e-17	NA
NT5M	1.48893	1.58663e-26	5',3'-nucleotidase, mitochondrial
WIPI1	1.4883	1.20263e-20	WD repeat domain, phosphoinositide interacting 1
GPRIN3	1.48829	0.00135798	GPRIN family member 3
FN3K	1.48716	1.14962e-06	fructosamine 3 kinase
APOBEC3D	1.48675	2.58056e-14	apolipoprotein B mRNA editing enzyme catalytic subunit 3D
RNASE1	1.48673	0.000673197	ribonuclease A family member 1, pancreatic
PRAF2	1.48471	2.19352e-19	PRA1 domain family member 2
BNIP3L	1.48399	1.38491e-12	BCL2 interacting protein 3 like
BAG3	1.48359	9.84778e-23	BCL2 associated athanogene 3
SPTA1	1.48318	1.721e-09	spectrin alpha, erythrocytic 1
MCPH1-AS1	1.48275	4.31232e-05	MCPH1 antisense RNA 1
KBTBD3	1.48251	1.30164e-08	kelch repeat and BTB domain containing 3
TRAF3IP3	1.47665	3.42505e-11	TRAF3 interacting protein 3
MINK1	1.47647	5.30897e-24	misshapen like kinase 1
PHF1	1.47642	7.58191e-29	PHD finger protein 1
SH2D3C	1.47543	2.99159e-19	SH2 domain containing 3C
ARID3A	1.47451	1.54839e-10	AT-rich interaction domain 3A
LOC101926955	1.47392	4.16989e-06	NA
HOXD1	1.47251	2.23442e-05	homeobox D1
DNAJB1	1.47199	7.35086e-33	DnaJ heat shock protein family (Hsp40) member B1
DAPK2	1.4713	1.06381e-05	death associated protein kinase 2
LOC100506548	1.47092	2.4425e-25	NA
EXT1	1.47026	1.91429e-20	exostosin glycosyltransferase 1
NCAM2	1.47026	0.000955525	neural cell adhesion molecule 2
FAM46C	1.46975	3.02329e-10	family with sequence similarity 46 member C
PAGE2B	1.46964	0.000125065	PAGE family member 2B
CD27-AS1	1.46805	1.03609e-31	CD27 antisense RNA 1
ASB12	1.46664	0.0029605	ankyrin repeat and SOCS box containing 12
ZNF44	1.46658	5.32593e-06	zinc finger protein 44
SMIM5	1.4665	6.69069e-07	small integral membrane protein 5
LPPR2	1.46527	7.22516e-17	NA
FLCN	1.46446	5.89124e-13	folliculin
TCEA2	1.4643	1.2704e-09	transcription elongation factor A2
IRF2	1.46399	2.92945e-14	interferon regulatory factor 2
RAD52	1.46389	3.60203e-19	RAD52 homolog, DNA repair protein
KLF8	1.46388	1.39103e-11	Kruppel like factor 8
MTMR3	1.46214	9.47307e-12	myotubularin related protein 3
ISL2	1.46054	1.1589e-11	ISL LIM homeobox 2
UFL1	1.4598	1.98687e-06	UFM1 specific ligase 1
GPR146	1.45722	1.44459e-07	G protein-coupled receptor 146
ZNF433	1.45497	4.11058e-10	zinc finger protein 433
C3orf18	1.45488	1.69328e-22	chromosome 3 open reading frame 18
SEMA3C	1.45262	3.73834e-05	semaphorin 3C
MPP1	1.45216	1.06077e-12	membrane palmitoylated protein 1
EZH1	1.45109	4.60221e-21	enhancer of zeste 1 polycomb repressive complex 2 subunit
ZNF844	1.44987	1.43078e-08	zinc finger protein 844
MORN4	1.449	1.13311e-07	MORN repeat containing 4
TYROBP	1.44862	3.57321e-05	TYRO protein tyrosine kinase binding protein
DDX60	1.44803	1.45173e-09	DExD/H-box helicase 60
ABCC6	1.44708	0.000604066	ATP binding cassette subfamily C member 6
TRIM7	1.44576	2.54358e-15	tripartite motif containing 7
MAPRE3	1.44513	1.50741e-07	microtubule associated protein RP/EB family member 3
LINC01237	1.44474	0.00975028	long intergenic non-protein coding RNA 1237
PDE4DIP	1.44451	3.54219e-10	phosphodiesterase 4D interacting protein
GALM	1.44359	1.31634e-05	galactose mutarotase
CTIF	1.44309	4.49309e-27	cap binding complex dependent translation initiation factor
RAB20	1.44257	1.54829e-19	RAB20, member RAS oncogene family
SDCCAG8	1.44166	8.89789e-23	serologically defined colon cancer antigen 8
SNORA48	1.44123	4.45902e-06	small nucleolar RNA, H/ACA box 48
PROX1	1.43913	0.000888307	prospero homeobox 1
ATP1A1-AS1	1.43829	0.00473003	ATP1A1 antisense RNA 1
SLC25A29	1.4366	5.35211e-21	solute carrier family 25 member 29
EML2	1.43632	3.64563e-32	echinoderm microtubule associated protein like 2
PAQR8	1.43548	1.20853e-08	progestin and adipoQ receptor family member 8
PIK3R6	1.43475	7.8312e-20	phosphoinositide-3-kinase regulatory subunit 6
MASP2	1.43375	1.98944e-12	mannan binding lectin serine peptidase 2
ZNF550	1.42989	6.85341e-13	zinc finger protein 550
TNFAIP3	1.42966	8.44016e-10	TNF alpha induced protein 3
PTPRF	1.4287	1.53398e-08	protein tyrosine phosphatase, receptor type F
CACNA1I	1.42852	0.000213258	calcium voltage-gated channel subunit alpha1 I
CTBS	1.42842	6.24485e-13	chitobiase
ANO8	1.42839	1.48696e-16	anoctamin 8
CRELD1	1.42808	3.78395e-20	cysteine rich with EGF like domains 1
C11orf68	1.4279	1.72754e-23	chromosome 11 open reading frame 68
NOL3	1.42665	1.64149e-07	nucleolar protein 3
RAB11FIP1	1.42584	2.8411e-06	RAB11 family interacting protein 1
AMHR2	1.4244	1.41975e-15	anti-Mullerian hormone receptor type 2
RNF113A	1.42281	3.56658e-22	ring finger protein 113A
RAB39B	1.42232	4.21936e-09	RAB39B, member RAS oncogene family
EIF2AK1	1.42231	7.02946e-18	eukaryotic translation initiation factor 2 alpha kinase 1
TRAF1	1.42151	3.17205e-08	TNF receptor associated factor 1
CEP57L1	1.42054	3.23545e-14	centrosomal protein 57 like 1
RORA	1.42006	0.00296192	RAR related orphan receptor A
CXCR2P1	1.41826	1.59102e-06	C-X-C motif chemokine receptor 2 pseudogene 1
ZBTB37	1.41688	1.06217e-05	zinc finger and BTB domain containing 37
SIK1	1.41666	1.51615e-07	salt inducible kinase 1
NFKBIL1	1.41619	7.2367e-16	NFKB inhibitor like 1
BMF	1.41595	2.78825e-09	Bcl2 modifying factor
ZNF277	1.41569	1.39442e-17	zinc finger protein 277
SLC9B1	1.4152	0.000854169	solute carrier family 9 member B1
GDPD5	1.41509	1.36026e-33	glycerophosphodiester phosphodiesterase domain containing 5
KDELR1	1.41415	1.30712e-22	KDEL endoplasmic reticulum protein retention receptor 1
FHIT	1.41413	1.95495e-06	fragile histidine triad
NCOA4	1.41276	5.82419e-12	nuclear receptor coactivator 4
ALAS2	1.41264	1.95495e-06	5'-aminolevulinate synthase 2
ACBD5	1.4119	2.08247e-10	acyl-CoA binding domain containing 5
KIAA1715	1.41016	1.74387e-08	NA
MGC16275	1.41004	0.00610399	NA
ZC3H12D	1.4092	0.00230972	zinc finger CCCH-type containing 12D
HSPG2	1.40857	1.32799e-11	heparan sulfate proteoglycan 2
ACTG1P17	1.40849	0.00343615	actin gamma 1 pseudogene 17
MYO1G	1.40836	2.66618e-29	myosin IG
CLSTN3	1.40797	1.10703e-23	calsyntenin 3
BORA	1.40653	1.6537e-15	bora, aurora kinase A activator
ZBTB7B	1.40406	2.28771e-25	zinc finger and BTB domain containing 7B
TP53TG1	1.4035	9.16497e-07	TP53 target 1 (non-protein coding)
HLA-J	1.40145	1.44042e-05	major histocompatibility complex, class I, J (pseudogene)
C4orf33	1.4007	2.15599e-09	chromosome 4 open reading frame 33
DOCK6	1.40038	6.19298e-39	dedicator of cytokinesis 6
SYF2	1.40027	4.61933e-16	SYF2 pre-mRNA splicing factor
WHAMMP3	1.39911	7.09095e-11	WAS protein homolog associated with actin, golgi membranes and microtubules pseudogene 3
CAPN11	1.39866	1.29662e-14	calpain 11
RASD1	1.39855	0.00426848	ras related dexamethasone induced 1
FKBP1B	1.39714	9.78598e-06	FK506 binding protein 1B
ZNF792	1.3965	7.24628e-23	zinc finger protein 792
LSP1	1.39613	4.32349e-07	lymphocyte-specific protein 1
PRRC1	1.39562	8.00759e-10	proline rich coiled-coil 1
ITGB4	1.39507	2.52376e-07	integrin subunit beta 4
ZBTB4	1.39468	4.00873e-17	zinc finger and BTB domain containing 4
MT1F	1.39388	1.40868e-07	metallothionein 1F
TMEM63C	1.39154	0.00251429	transmembrane protein 63C
ITGAL	1.39117	6.46705e-13	integrin subunit alpha L
FOXD1	1.39042	8.30692e-06	forkhead box D1
MAP3K15	1.39039	2.80709e-11	mitogen-activated protein kinase kinase kinase 15
PRSS16	1.38991	5.74792e-09	protease, serine 16
HIST1H2AC	1.38933	8.79427e-05	histone cluster 1 H2A family member c
RAB37	1.3886	2.63347e-20	RAB37, member RAS oncogene family
MXD3	1.38859	3.9539e-18	MAX dimerization protein 3
BARHL2	1.38756	0.00598492	BarH like homeobox 2
SEMA4B	1.38309	3.42543e-11	semaphorin 4B
KIAA1109	1.38266	8.29673e-09	KIAA1109
LRRC37B	1.38156	2.19449e-16	leucine rich repeat containing 37B
TRO	1.38014	7.90642e-19	trophinin
ARHGAP23	1.37948	0.000454807	Rho GTPase activating protein 23
ADCY10	1.37734	3.7563e-05	adenylate cyclase 10
ZP3	1.37601	1.81959e-11	zona pellucida glycoprotein 3
ITPKB	1.37393	2.01064e-14	inositol-trisphosphate 3-kinase B
ARMCX3	1.37334	9.45519e-08	armadillo repeat containing, X-linked 3
CACNA2D1	1.37103	9.44317e-07	calcium voltage-gated channel auxiliary subunit alpha2delta 1
RASSF7	1.36882	2.53822e-12	Ras association domain family member 7
NPC2	1.36831	1.07584e-15	NPC intracellular cholesterol transporter 2
GPSM2	1.36824	4.41318e-18	G protein signaling modulator 2
MUT	1.36757	3.50473e-11	methylmalonyl-CoA mutase
INSR	1.36642	0.00581438	insulin receptor
TBC1D17	1.36524	1.07033e-16	TBC1 domain family member 17
BTN3A3	1.36295	1.87952e-24	butyrophilin subfamily 3 member A3
TVP23C	1.36254	2.5318e-07	trans-golgi network vesicle protein 23 homolog C
CLIP3	1.36239	0.000236102	CAP-Gly domain containing linker protein 3
ZNF846	1.36194	2.84123e-13	zinc finger protein 846
ST3GAL4	1.36044	2.21877e-27	ST3 beta-galactoside alpha-2,3-sialyltransferase 4
C11orf96	1.36039	2.10091e-07	chromosome 11 open reading frame 96
DENND5A	1.36034	3.79869e-11	DENN domain containing 5A
CXorf38	1.35968	9.63421e-14	chromosome X open reading frame 38
TMF1	1.35957	4.06891e-09	TATA element modulatory factor 1
USP9Y	1.3595	0.000167563	ubiquitin specific peptidase 9, Y-linked
LBX2	1.35917	2.00001e-05	ladybird homeobox 2
CA11	1.35896	1.77685e-08	carbonic anhydrase 11
HINT3	1.35847	4.38081e-10	histidine triad nucleotide binding protein 3
KCNMB4	1.35776	8.58227e-18	potassium calcium-activated channel subfamily M regulatory beta subunit 4
SLC28A3	1.3576	8.25402e-05	solute carrier family 28 member 3
GRAMD1A	1.35704	1.31499e-35	GRAM domain containing 1A
DUSP19	1.3535	9.56184e-11	dual specificity phosphatase 19
SYT11	1.35325	2.02218e-14	synaptotagmin 11
MAP2K5	1.35241	1.00649e-14	mitogen-activated protein kinase kinase 5
GOLPH3L	1.35175	4.1607e-09	golgi phosphoprotein 3 like
GPCPD1	1.35146	1.51611e-15	glycerophosphocholine phosphodiesterase 1
OAZ3	1.35023	3.90167e-06	ornithine decarboxylase antizyme 3
IGBP1	1.34997	1.33142e-14	immunoglobulin binding protein 1
LINC00910	1.34986	8.56431e-05	long intergenic non-protein coding RNA 910
FAM193B	1.3482	4.19949e-20	family with sequence similarity 193 member B
OSBPL2	1.34791	1.91429e-20	oxysterol binding protein like 2
AUH	1.34655	4.35713e-10	AU RNA binding methylglutaconyl-CoA hydratase
UFSP2	1.34636	4.6279e-12	UFM1 specific peptidase 2
KIF13A	1.34591	0.000272533	kinesin family member 13A
LOC283788	1.34553	1.10018e-15	NA
2018-08-04	1.34387	3.14996e-16	argonaute 4, RISC catalytic component
GNG8	1.34208	3.51723e-10	G protein subunit gamma 8
MAPT	1.34192	0.000262209	microtubule associated protein tau
RINL	1.3416	6.96451e-36	Ras and Rab interactor like
BET1	1.34063	5.58761e-11	Bet1 golgi vesicular membrane trafficking protein
FBXO40	1.34041	0.00160931	F-box protein 40
PGM3	1.33938	2.25567e-13	phosphoglucomutase 3
LOC643201	1.33913	3.43465e-07	NA
ZNF683	1.33889	0.00629808	zinc finger protein 683
TRPM4	1.33844	2.01674e-11	transient receptor potential cation channel subfamily M member 4
CD55	1.33832	1.13455e-12	CD55 molecule (Cromer blood group)
FUT11	1.33795	1.67377e-08	fucosyltransferase 11
C17orf59	1.33778	1.69966e-18	NA
CAPS	1.33686	2.00274e-06	calcyphosine
CDH23	1.33667	2.44385e-05	cadherin related 23
U2AF1	1.33655	2.36696e-06	U2 small nuclear RNA auxiliary factor 1
TUBA4B	1.33617	0.00777445	tubulin alpha 4b
RFNG	1.33607	4.3057e-23	RFNG O-fucosylpeptide 3-beta-N-acetylglucosaminyltransferase
PTAFR	1.33602	1.38237e-05	platelet activating factor receptor
ZG16B	1.33554	7.84991e-18	zymogen granule protein 16B
UBE2H	1.33456	2.15895e-10	ubiquitin conjugating enzyme E2 H
GOLGA1	1.33436	6.07852e-22	golgin A1
FOXO4	1.33358	1.70401e-10	forkhead box O4
IER2	1.33259	0.000950945	immediate early response 2
CEP57	1.33236	2.02035e-10	centrosomal protein 57
TUFT1	1.33144	1.86112e-08	tuftelin 1
JMY	1.33084	3.90486e-06	junction mediating and regulatory protein, p53 cofactor
DBP	1.32987	1.16725e-13	D-box binding PAR bZIP transcription factor
GPR173	1.32928	2.81045e-09	G protein-coupled receptor 173
SYNJ1	1.32768	8.07703e-06	synaptojanin 1
PIP5K1B	1.32668	4.99087e-23	phosphatidylinositol-4-phosphate 5-kinase type 1 beta
DMXL2	1.32563	2.06945e-06	Dmx like 2
UACA	1.32476	7.48897e-29	uveal autoantigen with coiled-coil domains and ankyrin repeats
N4BP2L2-IT2	1.32361	1.60669e-07	N4BPL2 intronic transcript 2
HELB	1.32301	1.01219e-05	DNA helicase B
DYM	1.32285	1.59708e-12	dymeclin
C14orf28	1.32213	0.000169445	chromosome 14 open reading frame 28
RAB33B	1.32193	7.74028e-07	RAB33B, member RAS oncogene family
QPRT	1.32165	6.14488e-22	quinolinate phosphoribosyltransferase
CPQ	1.32077	4.19835e-17	carboxypeptidase Q
SERPINF1	1.32015	1.88805e-06	serpin family F member 1
SEC23A	1.31961	9.24966e-07	Sec23 homolog A, coat complex II component
IRS2	1.3181	1.47141e-08	insulin receptor substrate 2
LAMA5	1.31801	1.00037e-19	laminin subunit alpha 5
TPST2	1.31766	1.84471e-16	tyrosylprotein sulfotransferase 2
CCT6B	1.3157	2.18337e-06	chaperonin containing TCP1 subunit 6B
MATN2	1.31556	9.79546e-06	matrilin 2
SPINT1	1.31431	8.51442e-11	serine peptidase inhibitor, Kunitz type 1
COG6	1.31367	4.28762e-13	component of oligomeric golgi complex 6
EIF2AK3	1.31356	8.85203e-14	eukaryotic translation initiation factor 2 alpha kinase 3
LOC100131257	1.31332	3.61111e-05	NA
FAM110A	1.31307	2.99213e-13	family with sequence similarity 110 member A
ST3GAL5	1.31299	5.49626e-07	ST3 beta-galactoside alpha-2,3-sialyltransferase 5
KDM5B	1.31283	1.63198e-11	lysine demethylase 5B
ZCCHC7	1.31281	1.28394e-14	zinc finger CCHC-type containing 7
NR4A2	1.31268	9.77431e-10	nuclear receptor subfamily 4 group A member 2
TMLHE	1.31241	5.20248e-09	trimethyllysine hydroxylase, epsilon
CCNYL2	1.3124	4.71614e-16	cyclin Y-like 2 (pseudogene)
ARHGAP19	1.31207	4.53445e-21	Rho GTPase activating protein 19
GBP4	1.31204	4.73196e-08	guanylate binding protein 4
ERCC5	1.31183	0.003291	ERCC excision repair 5, endonuclease
LINC00152	1.31176	7.92825e-17	NA
RGS1	1.31167	4.53508e-14	regulator of G protein signaling 1
RAB3D	1.31152	9.02494e-06	RAB3D, member RAS oncogene family
LAMB3	1.31143	2.68657e-09	laminin subunit beta 3
ZSCAN16-AS1	1.31132	5.00582e-10	ZSCAN16 antisense RNA 1
UBN2	1.31093	1.82093e-05	ubinuclein 2
KDM4B	1.30916	6.72744e-21	lysine demethylase 4B
JRKL-AS1	1.30715	0.000517274	JRKL antisense RNA 1
GRHL1	1.3071	0.00227023	grainyhead like transcription factor 1
SH3BGRL2	1.30675	2.89146e-11	SH3 domain binding glutamate rich protein like 2
TLR9	1.30484	0.00657657	toll like receptor 9
CD37	1.30326	1.87409e-34	CD37 molecule
OR2T8	1.30275	0.00203224	olfactory receptor family 2 subfamily T member 8
RNF181	1.30185	3.22369e-19	ring finger protein 181
RGS2	1.30181	1.20344e-12	regulator of G protein signaling 2
UBXN6	1.30124	3.48189e-17	UBX domain protein 6
DLL4	1.30122	0.00253892	delta like canonical Notch ligand 4
GCOM1	1.30002	0.00808436	GRINL1A complex locus 1
SNORA45A	1.2996	0.00628217	NA
XRCC6BP1	1.29798	1.40885e-14	NA
GCNT1	1.29793	3.52516e-10	glucosaminyl (N-acetyl) transferase 1, core 2
ADAMTS10	1.29657	0.000131867	ADAM metallopeptidase with thrombospondin type 1 motif 10
MIRLET7DHG	1.29603	1.20252e-07	MIRLET7D host gene
KLRC3	1.29543	9.25429e-09	killer cell lectin like receptor C3
NEO1	1.29442	1.80206e-07	neogenin 1
AKAP17A	1.2939	5.23072e-15	A-kinase anchoring protein 17A
C11orf21	1.29292	1.04411e-14	chromosome 11 open reading frame 21
FAM102B	1.29276	8.53107e-09	family with sequence similarity 102 member B
MAPK3	1.29162	8.59264e-19	mitogen-activated protein kinase 3
C1GALT1	1.29099	1.42346e-09	core 1 synthase, glycoprotein-N-acetylgalactosamine 3-beta-galactosyltransferase 1
EPB41L4A-AS1	1.29086	2.09407e-18	EPB41L4A antisense RNA 1
VASN	1.29036	0.000965704	vasorin
GPR162	1.28984	5.8627e-08	G protein-coupled receptor 162
FNBP1L	1.28968	4.64707e-10	formin binding protein 1 like
PRCP	1.2894	3.58086e-09	prolylcarboxypeptidase
KCNN4	1.28774	1.01581e-12	potassium calcium-activated channel subfamily N member 4
LINC00116	1.28772	0.000708099	long intergenic non-protein coding RNA 116
ARFGAP3	1.28738	1.3632e-14	ADP ribosylation factor GTPase activating protein 3
FBRS	1.28728	1.69526e-35	fibrosin
PGLYRP4	1.28668	0.000498612	peptidoglycan recognition protein 4
LMAN1	1.28587	2.16302e-07	lectin, mannose binding 1
ADCY6	1.28579	5.74704e-25	adenylate cyclase 6
LOC100506844	1.28556	2.34172e-12	NA
EML2-AS1	1.28434	7.77596e-05	EML2 antisense RNA 1
CHRNB1	1.28428	2.90501e-11	cholinergic receptor nicotinic beta 1 subunit
NCOA7	1.28408	1.23436e-14	nuclear receptor coactivator 7
GRINA	1.28296	7.80419e-20	glutamate ionotropic receptor NMDA type subunit associated protein 1
DRAM2	1.28295	1.42155e-17	DNA damage regulated autophagy modulator 2
DDIT3	1.28271	2.55428e-11	DNA damage inducible transcript 3
BUB1	1.28236	1.53509e-18	BUB1 mitotic checkpoint serine/threonine kinase
RNF122	1.28179	1.27143e-09	ring finger protein 122
VIM	1.28077	4.46806e-14	vimentin
ORMDL3	1.28008	2.18722e-20	ORMDL sphingolipid biosynthesis regulator 3
ZNF438	1.28006	1.24465e-06	zinc finger protein 438
TMPRSS4	1.27963	1.87579e-14	transmembrane protease, serine 4
DDX60L	1.27951	2.62278e-09	DExD/H-box 60 like
SSH3	1.27899	5.13759e-07	slingshot protein phosphatase 3
RN7SK	1.27797	0.00687816	RNA, 7SK small nuclear
POLL	1.27772	3.00996e-21	DNA polymerase lambda
KIAA1147	1.27767	6.89889e-08	KIAA1147
NMRK1	1.27678	3.54557e-10	nicotinamide riboside kinase 1
IRF1	1.27546	2.75144e-14	interferon regulatory factor 1
TROVE2	1.27525	5.15891e-10	TROVE domain family member 2
SECTM1	1.27467	0.0064113	secreted and transmembrane 1
TSLP	1.27467	0.000528532	thymic stromal lymphopoietin
HLA-C	1.27449	2.11693e-17	major histocompatibility complex, class I, C
NUB1	1.27393	2.96241e-12	negative regulator of ubiquitin like proteins 1
MIB2	1.27269	7.43719e-25	mindbomb E3 ubiquitin protein ligase 2
GDI1	1.27159	1.73333e-14	GDP dissociation inhibitor 1
STARD4	1.27129	0.00555102	StAR related lipid transfer domain containing 4
IDH2	1.27037	2.07064e-28	isocitrate dehydrogenase (NADP(+)) 2, mitochondrial
KDM7A	1.27016	0.00434249	lysine demethylase 7A
RNF19B	1.27005	1.46199e-15	ring finger protein 19B
REEP6	1.26976	6.24485e-13	receptor accessory protein 6
PSD3	1.26958	0.000153125	pleckstrin and Sec7 domain containing 3
ZBTB34	1.26928	1.33093e-07	zinc finger and BTB domain containing 34
MEI1	1.26888	1.59489e-08	meiotic double-stranded break formation protein 1
TTC17	1.26855	3.53211e-17	tetratricopeptide repeat domain 17
IRF7	1.26755	5.44029e-11	interferon regulatory factor 7
EMX2OS	1.26593	0.00769621	EMX2 opposite strand/antisense RNA
ZNF575	1.26516	0.000734546	zinc finger protein 575
RAB3IL1	1.26491	6.28353e-05	RAB3A interacting protein like 1
CACNA2D2	1.26449	8.73314e-05	calcium voltage-gated channel auxiliary subunit alpha2delta 2
CCDC30	1.26409	0.000101736	coiled-coil domain containing 30
JUNB	1.26328	6.88126e-10	JunB proto-oncogene, AP-1 transcription factor subunit
PLIN2	1.26305	8.38681e-14	perilipin 2
HIST1H2BD	1.26294	0.000494763	histone cluster 1 H2B family member d
BMP2K	1.26248	1.82686e-07	BMP2 inducible kinase
PLB1	1.26231	0.000125776	phospholipase B1
MARCH9	1.26153	6.4119e-11	membrane associated ring-CH-type finger 9
FCGRT	1.26106	7.80993e-08	Fc fragment of IgG receptor and transporter
DLC1	1.26081	7.4998e-06	DLC1 Rho GTPase activating protein
LYRM9	1.26072	5.35678e-07	LYR motif containing 9
OSER1	1.25957	2.30976e-11	oxidative stress responsive serine rich 1
HTRA3	1.25919	0.00647828	HtrA serine peptidase 3
TCP10L	1.259	0.00497702	t-complex 10 like
UBR2	1.25747	3.37792e-10	ubiquitin protein ligase E3 component n-recognin 2
PER1	1.2565	2.63257e-21	period circadian regulator 1
MALAT1	1.25574	2.20064e-12	metastasis associated lung adenocarcinoma transcript 1 (non-protein coding)
FYB	1.25444	1.89762e-06	NA
SERINC4	1.25432	2.9759e-10	serine incorporator 4
STRA6	1.25427	1.77017e-09	stimulated by retinoic acid 6
VAMP4	1.25383	4.91164e-09	vesicle associated membrane protein 4
FAM117A	1.2527	3.34935e-17	family with sequence similarity 117 member A
HLA-B	1.25247	1.11958e-17	major histocompatibility complex, class I, B
ITPRIP	1.25228	1.07052e-14	inositol 1,4,5-trisphosphate receptor interacting protein
SMIM24	1.25211	4.69496e-13	small integral membrane protein 24
NRIP3	1.2502	1.36571e-11	nuclear receptor interacting protein 3
LGALS12	1.24836	0.000376171	galectin 12
SIDT2	1.24815	5.67809e-12	SID1 transmembrane family member 2
FGFR3	1.24767	8.92505e-13	fibroblast growth factor receptor 3
SHISA4	1.24766	1.69601e-05	shisa family member 4
PCOLCE	1.24728	7.69953e-10	procollagen C-endopeptidase enhancer
ST3GAL3	1.24673	2.35642e-26	ST3 beta-galactoside alpha-2,3-sialyltransferase 3
LAYN	1.24583	0.00749412	layilin
CEP44	1.2455	1.48212e-07	centrosomal protein 44
DHX58	1.24515	2.39382e-12	DExH-box helicase 58
APOL3	1.24438	1.1832e-23	apolipoprotein L3
BCKDHA	1.24237	1.66824e-23	branched chain keto acid dehydrogenase E1, alpha polypeptide
IL2RG	1.24113	2.52029e-20	interleukin 2 receptor subunit gamma
MPC2	1.24112	8.53133e-13	mitochondrial pyruvate carrier 2
XAF1	1.24106	1.92878e-10	XIAP associated factor 1
CMTM5	1.24055	9.55913e-35	CKLF like MARVEL transmembrane domain containing 5
CCNG1	1.23816	3.83919e-09	cyclin G1
ZNF581	1.23644	8.63805e-15	zinc finger protein 581
GSTM2	1.23634	5.13338e-10	glutathione S-transferase mu 2
NLRC4	1.23485	0.00407152	NLR family CARD domain containing 4
SLITRK5	1.23217	7.29029e-06	SLIT and NTRK like family member 5
POLK	1.232	1.52767e-06	DNA polymerase kappa
LTC4S	1.22992	2.71488e-14	leukotriene C4 synthase
TMEM106B	1.22936	8.43821e-06	transmembrane protein 106B
RAB5B	1.22849	4.81496e-15	RAB5B, member RAS oncogene family
MIR4435-2HG	1.22788	6.40047e-19	MIR4435-2 host gene
HCN3	1.22737	2.70588e-10	hyperpolarization activated cyclic nucleotide gated potassium channel 3
GNRH1	1.22706	3.81936e-10	gonadotropin releasing hormone 1
BCL9L	1.22699	4.19835e-17	B-cell CLL/lymphoma 9 like
TUBG2	1.22697	1.11455e-08	tubulin gamma 2
PRUNE	1.22693	9.57176e-19	NA
ADD3	1.22656	4.02763e-07	adducin 3
LOH12CR2	1.22654	0.00778658	loss of heterozygosity, 12, chromosomal region 2 (non-protein coding)
S100P	1.22589	0.00457713	S100 calcium binding protein P
NIPSNAP1	1.22327	1.22911e-19	nipsnap homolog 1
FBXO42	1.22325	1.42255e-14	F-box protein 42
KIAA1328	1.22294	3.65333e-08	KIAA1328
SLAMF6	1.22268	1.82953e-18	SLAM family member 6
YEATS2	1.22266	2.49599e-18	YEATS domain containing 2
SPTY2D1	1.22215	1.87356e-06	SPT2 chromatin protein domain containing 1
DDO	1.22146	2.6171e-07	D-aspartate oxidase
TNKS	1.22115	1.39505e-09	tankyrase
DCAF10	1.22023	1.33693e-07	DDB1 and CUL4 associated factor 10
MUC15	1.22	0.000523064	mucin 15, cell surface associated
MAGED2	1.2193	3.15519e-24	MAGE family member D2
GEMIN8	1.21821	5.97421e-13	gem nuclear organelle associated protein 8
DLG4	1.21751	7.19684e-18	discs large MAGUK scaffold protein 4
CCNL1	1.2175	1.14618e-54	cyclin L1
MON2	1.21626	3.98068e-08	MON2 homolog, regulator of endosome-to-Golgi trafficking
TMEM150B	1.21621	9.7148e-08	transmembrane protein 150B
PDE10A	1.21517	0.000215143	phosphodiesterase 10A
EFNA4	1.21507	8.16737e-05	ephrin A4
PLXNB3	1.214	2.88678e-09	plexin B3
AATK	1.21389	3.57423e-08	apoptosis associated tyrosine kinase
KDM6B	1.21363	1.12204e-17	lysine demethylase 6B
ZFAND2A	1.21357	2.19129e-11	zinc finger AN1-type containing 2A
TMEM263	1.21081	2.62508e-09	transmembrane protein 263
ARHGEF40	1.21032	0.000825576	Rho guanine nucleotide exchange factor 40
CDK18	1.21017	6.69157e-28	cyclin dependent kinase 18
SGTB	1.21014	1.06126e-05	small glutamine rich tetratricopeptide repeat containing beta
ARIH2OS	1.21002	8.48909e-06	ariadne RBR E3 ubiquitin protein ligase 2 opposite strand
JPH4	1.20944	1.834e-07	junctophilin 4
FAM212B	1.20917	1.09569e-07	family with sequence similarity 212 member B
POLI	1.20893	1.32532e-13	DNA polymerase iota
PDZD2	1.20889	0.00112113	PDZ domain containing 2
THBS3	1.20861	2.96771e-06	thrombospondin 3
ARL8A	1.20623	6.25851e-13	ADP ribosylation factor like GTPase 8A
FAM43B	1.2062	0.000175186	family with sequence similarity 43 member B
LRRC28	1.20612	5.79244e-09	leucine rich repeat containing 28
KCTD7	1.20609	0.000135199	potassium channel tetramerization domain containing 7
SNORA45B	1.2057	0.00674249	NA
PHYH	1.20552	9.61318e-14	phytanoyl-CoA 2-hydroxylase
GADD45A	1.20479	3.46594e-15	growth arrest and DNA damage inducible alpha
M1AP	1.20478	0.000440815	meiosis 1 associated protein
ACAP1	1.2041	3.7652e-20	ArfGAP with coiled-coil, ankyrin repeat and PH domains 1
SLC10A3	1.20359	4.43467e-10	solute carrier family 10 member 3
CD99P1	1.20333	3.28134e-08	CD99 molecule pseudogene 1
CAPS2	1.20332	0.000405348	calcyphosine 2
TPT1-AS1	1.20332	3.19857e-13	TPT1 antisense RNA 1
POFUT2	1.20259	4.063e-15	protein O-fucosyltransferase 2
SOCS7	1.20194	1.77783e-08	suppressor of cytokine signaling 7
SYNE1	1.20187	2.54727e-08	spectrin repeat containing nuclear envelope protein 1
UCN	1.20131	4.55073e-05	urocortin
IFITM10	1.20056	0.000176535	interferon induced transmembrane protein 10
NUDT18	1.20033	8.69921e-09	nudix hydrolase 18
NFATC4	1.19979	2.60612e-20	nuclear factor of activated T-cells 4
ERLEC1	1.19912	4.66389e-10	endoplasmic reticulum lectin 1
TFE3	1.19845	2.95419e-14	transcription factor binding to IGHM enhancer 3
ZFPL1	1.19826	2.4588e-16	zinc finger protein like 1
KLF11	1.19797	3.60955e-12	Kruppel like factor 11
PLA2G15	1.19776	2.51332e-10	phospholipase A2 group XV
LIX1L	1.1973	1.8116e-11	limb and CNS expressed 1 like
WHSC1L1	1.197	1.11062e-09	NA
ZNF449	1.19645	0.000310982	zinc finger protein 449
SCAPER	1.19574	1.57665e-05	S-phase cyclin A associated protein in the ER
LINC-PINT	1.19493	4.77465e-10	long intergenic non-protein coding RNA, p53 induced transcript
TNFRSF10D	1.19492	5.80546e-16	TNF receptor superfamily member 10d
TMEM107	1.19471	4.99067e-08	transmembrane protein 107
SECISBP2L	1.19439	6.22149e-05	SECIS binding protein 2 like
C2orf81	1.19343	0.00313037	chromosome 2 open reading frame 81
RNF24	1.19338	1.1657e-06	ring finger protein 24
SIAH2	1.19331	3.81294e-16	siah E3 ubiquitin protein ligase 2
RFFL	1.19328	7.21496e-05	ring finger and FYVE like domain containing E3 ubiquitin protein ligase
SERINC5	1.19292	0.00101616	serine incorporator 5
POC1B	1.19281	1.99449e-10	POC1 centriolar protein B
ADCK3	1.19254	2.97661e-18	NA
ZNF516	1.1904	2.28396e-13	zinc finger protein 516
DIRAS1	1.18953	0.00672897	DIRAS family GTPase 1
HAPLN2	1.18939	0.00768095	hyaluronan and proteoglycan link protein 2
LOC100507487	1.18919	0.00029539	NA
BIN2	1.18908	2.47134e-26	bridging integrator 2
KIAA1467	1.18894	2.26937e-11	NA
TAP1	1.18885	4.87348e-14	transporter 1, ATP binding cassette subfamily B member
CLK3	1.18813	2.94056e-16	CDC like kinase 3
MIR223	1.18678	7.93285e-05	microRNA 223
AGPAT4	1.18677	5.97297e-28	1-acylglycerol-3-phosphate O-acyltransferase 4
ITGB7	1.18662	6.67094e-12	integrin subunit beta 7
VIPAS39	1.18643	1.93379e-13	VPS33B interacting protein, apical-basolateral polarity regulator, spe-39 homolog
MAN1A1	1.18505	1.00913e-08	mannosidase alpha class 1A member 1
CPED1	1.18243	0.00904246	cadherin like and PC-esterase domain containing 1
PHC3	1.18145	1.30811e-05	polyhomeotic homolog 3
GRAMD3	1.18106	7.51704e-10	NA
ATP6AP1L	1.18075	9.27408e-08	ATPase H+ transporting accessory protein 1 like
KIAA1958	1.18017	1.07331e-06	KIAA1958
MICA	1.17959	9.10063e-08	MHC class I polypeptide-related sequence A
HEIH	1.17958	1.89401e-16	hepatocellular carcinoma up-regulated EZH2-associated long non-coding RNA
TMEM167B	1.17891	5.20761e-08	transmembrane protein 167B
CDK19	1.17849	1.10399e-22	cyclin dependent kinase 19
PWWP2B	1.17841	2.9182e-05	PWWP domain containing 2B
CRTC2	1.17751	3.91606e-20	CREB regulated transcription coactivator 2
KDM3A	1.17727	3.7262e-11	lysine demethylase 3A
TMEM216	1.17727	2.61593e-08	transmembrane protein 216
SUCO	1.17516	6.4284e-11	SUN domain containing ossification factor
TMEM39A	1.17498	1.44449e-13	transmembrane protein 39A
FAM98C	1.17473	5.01098e-11	family with sequence similarity 98 member C
SYNGAP1	1.17324	1.00859e-09	synaptic Ras GTPase activating protein 1
ERO1A	1.17252	1.00447e-08	endoplasmic reticulum oxidoreductase 1 alpha
DNHD1	1.17213	5.51263e-08	dynein heavy chain domain 1
LOC100288069	1.17187	0.00800882	NA
CDC14A	1.17147	2.10946e-09	cell division cycle 14A
GLUL	1.17094	1.14163e-07	glutamate-ammonia ligase
IAH1	1.1705	4.83327e-11	isoamyl acetate hydrolyzing esterase 1 (putative)
SPATA20	1.16893	5.77231e-15	spermatogenesis associated 20
FBXL5	1.16783	9.32329e-14	F-box and leucine rich repeat protein 5
PBX3	1.16763	1.22109e-07	PBX homeobox 3
RAB2B	1.1673	7.99876e-12	RAB2B, member RAS oncogene family
TPRG1L	1.16565	5.3043e-11	tumor protein p63 regulated 1 like
TRIM16L	1.1654	0.00187357	tripartite motif containing 16 like
LOC728743	1.16527	8.38195e-10	NA
CYTH3	1.16496	8.21148e-07	cytohesin 3
APOL1	1.16407	1.13786e-09	apolipoprotein L1
TSSK3	1.16352	2.82622e-17	testis specific serine kinase 3
UHRF2	1.16346	3.2039e-08	ubiquitin like with PHD and ring finger domains 2
GMFG	1.16322	7.74034e-15	glia maturation factor gamma
ARHGAP24	1.1627	0.000129098	Rho GTPase activating protein 24
MBOAT1	1.16266	1.5834e-13	membrane bound O-acyltransferase domain containing 1
CTNNAL1	1.16056	7.28699e-13	catenin alpha like 1
MYO18A	1.16049	1.51387e-08	myosin XVIIIA
RAPGEF3	1.16045	0.00144001	Rap guanine nucleotide exchange factor 3
SETDB2	1.15929	4.65695e-18	SET domain bifurcated 2
MARK4	1.15701	1.86366e-19	microtubule affinity regulating kinase 4
A1BG	1.15652	9.32366e-10	alpha-1-B glycoprotein
CLEC2D	1.15615	7.58024e-08	C-type lectin domain family 2 member D
FRY	1.15566	2.65726e-06	FRY microtubule binding protein
CFP	1.15548	0.000230158	complement factor properdin
NME8	1.15362	3.53328e-06	NME/NM23 family member 8
RHOC	1.15274	3.14103e-18	ras homolog family member C
TMEM116	1.15259	1.17486e-08	transmembrane protein 116
CERS4	1.1524	3.92354e-10	ceramide synthase 4
LHPP	1.15174	2.107e-15	phospholysine phosphohistidine inorganic pyrophosphate phosphatase
PMS2CL	1.15101	4.97792e-08	PMS2 C-terminal like pseudogene
SH3KBP1	1.15062	3.14348e-08	SH3 domain containing kinase binding protein 1
FBXO25	1.15061	2.13779e-09	F-box protein 25
USP28	1.15049	1.71e-06	ubiquitin specific peptidase 28
MCU	1.15049	1.17449e-11	mitochondrial calcium uniporter
RNF215	1.14952	6.92893e-13	ring finger protein 215
TBC1D12	1.14947	9.90552e-10	TBC1 domain family member 12
IPMK	1.14869	0.000147807	inositol polyphosphate multikinase
ERICH2	1.14858	4.02146e-11	glutamate rich 2
RGS6	1.14815	1.43117e-08	regulator of G protein signaling 6
SYNRG	1.14769	1.28486e-11	synergin gamma
TBC1D2	1.14571	0.000479904	TBC1 domain family member 2
IL10RB	1.14539	1.95472e-20	interleukin 10 receptor subunit beta
LCA5	1.14483	7.47349e-05	LCA5, lebercilin
MFSD2B	1.14434	9.01016e-06	major facilitator superfamily domain containing 2B
HSPA1B	1.14402	2.59595e-07	heat shock protein family A (Hsp70) member 1B
GUCY1B3	1.14322	3.54751e-07	guanylate cyclase 1 soluble subunit beta
TTLL7	1.14263	0.000519786	tubulin tyrosine ligase like 7
GIMAP2	1.14143	1.35049e-07	GTPase, IMAP family member 2
FLI1	1.14138	7.99876e-12	Fli-1 proto-oncogene, ETS transcription factor
CPA3	1.14054	3.94242e-08	carboxypeptidase A3
VAMP2	1.14019	8.04926e-27	vesicle associated membrane protein 2
JUN	1.13924	2.65831e-16	Jun proto-oncogene, AP-1 transcription factor subunit
SLC48A1	1.1384	2.03614e-12	solute carrier family 48 member 1
HHLA3	1.13687	6.3154e-10	HERV-H LTR-associating 3
WDTC1	1.13678	2.83238e-17	WD and tetratricopeptide repeats 1
CSF2RB	1.1367	8.98296e-10	colony stimulating factor 2 receptor beta common subunit
UBALD2	1.13626	5.85529e-11	UBA like domain containing 2
MKRN1	1.1362	1.07578e-15	makorin ring finger protein 1
C1orf54	1.13572	0.00870059	chromosome 1 open reading frame 54
BRSK1	1.1355	1.38442e-07	BR serine/threonine kinase 1
TBC1D15	1.13506	9.32788e-09	TBC1 domain family member 15
EPB42	1.13501	4.35973e-09	erythrocyte membrane protein band 4.2
IRF2BPL	1.13482	2.56268e-19	interferon regulatory factor 2 binding protein like
KLHL1	1.13451	2.69689e-05	kelch like family member 1
TMBIM1	1.13447	4.56485e-11	transmembrane BAX inhibitor motif containing 1
ABCB7	1.13385	1.91313e-10	ATP binding cassette subfamily B member 7
DLGAP4	1.13352	1.41207e-15	DLG associated protein 4
LRRC2	1.13349	6.13811e-05	leucine rich repeat containing 2
XRN1	1.13317	2.34481e-05	5'-3' exoribonuclease 1
NFKB2	1.13209	7.43976e-13	nuclear factor kappa B subunit 2
RIMS3	1.13122	2.8907e-07	regulating synaptic membrane exocytosis 3
VMAC	1.13114	7.64834e-05	vimentin type intermediate filament associated coiled-coil protein
PIBF1	1.12947	5.13332e-14	progesterone immunomodulatory binding factor 1
IQGAP3	1.12859	1.79912e-14	IQ motif containing GTPase activating protein 3
SNPH	1.12856	1.48061e-07	syntaphilin
SERPINH1	1.12738	4.2279e-33	serpin family H member 1
RLN2	1.12692	4.83463e-05	relaxin 2
ANGPTL6	1.12651	6.44435e-09	angiopoietin like 6
PRSS57	1.12607	0.00025205	protease, serine 57
DAPK1	1.12525	3.15066e-08	death associated protein kinase 1
CD244	1.1252	4.72951e-11	CD244 molecule
HEBP1	1.12403	1.50065e-08	heme binding protein 1
ZCCHC6	1.12388	2.78019e-07	zinc finger CCHC-type containing 6
UGDH	1.12385	8.62006e-08	UDP-glucose 6-dehydrogenase
CNKSR3	1.12306	2.3789e-05	CNKSR family member 3
SNAPC1	1.12272	2.6146e-08	small nuclear RNA activating complex polypeptide 1
ZNF133	1.12226	4.23432e-09	zinc finger protein 133
SUPT20H	1.12216	1.28787e-19	SPT20 homolog, SAGA complex component
S1PR1	1.12141	5.71977e-05	sphingosine-1-phosphate receptor 1
ADGRA2	1.12039	8.17808e-05	adhesion G protein-coupled receptor A2
ZSCAN26	1.11937	1.1431e-14	zinc finger and SCAN domain containing 26
LASP1	1.11856	1.54094e-10	LIM and SH3 protein 1
SYT5	1.11808	6.69353e-05	synaptotagmin 5
CHRFAM7A	1.11807	0.000953214	CHRNA7 (exons 5-10) and FAM7A (exons A-E) fusion
EFHC1	1.11792	1.99277e-07	EF-hand domain containing 1
AKTIP	1.11715	2.5378e-05	AKT interacting protein
ZNF853	1.11709	0.00272108	zinc finger protein 853
ZFAS1	1.11547	1.2492e-14	ZNFX1 antisense RNA 1
TP53TG3D	1.11482	0.00869971	TP53 target 3D
KMT2A	1.11442	2.67526e-05	lysine methyltransferase 2A
SMIM3	1.11409	9.66982e-14	small integral membrane protein 3
PTAR1	1.11408	0.00013391	protein prenyltransferase alpha subunit repeat containing 1
ANKAR	1.11382	0.000919183	ankyrin and armadillo repeat containing
BTBD2	1.11344	2.86517e-24	BTB domain containing 2
GPSM3	1.11307	5.45152e-18	G protein signaling modulator 3
LOC115110	1.11289	0.00568113	NA
DARS	1.11276	4.72968e-11	aspartyl-tRNA synthetase
C16orf87	1.11157	8.00759e-10	chromosome 16 open reading frame 87
ZNF334	1.11054	0.00247075	zinc finger protein 334
MS4A6A	1.10946	4.37387e-05	membrane spanning 4-domains A6A
ZNF394	1.10852	1.82473e-11	zinc finger protein 394
CCNB1IP1	1.10771	3.05158e-12	cyclin B1 interacting protein 1
NEURL1B	1.10651	4.58044e-09	neuralized E3 ubiquitin protein ligase 1B
TRIM22	1.10626	3.22855e-08	tripartite motif containing 22
FBXO8	1.10522	6.86622e-05	F-box protein 8
MAFG	1.10511	4.11643e-12	MAF bZIP transcription factor G
MAST1	1.10484	1.78131e-05	microtubule associated serine/threonine kinase 1
DCK	1.1038	6.70044e-10	deoxycytidine kinase
FAM221A	1.10331	0.000381551	family with sequence similarity 221 member A
MYLK3	1.1024	0.000519709	myosin light chain kinase 3
RAC2	1.1023	1.82604e-21	Rac family small GTPase 2
PHF7	1.10207	1.57e-07	PHD finger protein 7
MEX3C	1.10207	2.00181e-06	mex-3 RNA binding family member C
PLXNA3	1.10156	3.68272e-08	plexin A3
FAM134C	1.10008	2.93957e-15	NA
LOC285074	1.09875	6.08283e-17	NA
ERAP2	1.09858	0.00101157	endoplasmic reticulum aminopeptidase 2
TRIM25	1.0976	7.10674e-10	tripartite motif containing 25
OLMALINC	1.09748	0.000488416	oligodendrocyte maturation-associated long intergenic non-coding RNA
SRP14-AS1	1.09575	0.00021221	SRP14 antisense RNA1 (head to head)
FOXO1	1.09165	0.0033974	forkhead box O1
SHB	1.09149	1.50421e-14	SH2 domain containing adaptor protein B
CHRNA7	1.09106	0.00174803	cholinergic receptor nicotinic alpha 7 subunit
EVI2A	1.09067	0.00804911	ecotropic viral integration site 2A
APLF	1.09061	5.00732e-09	aprataxin and PNKP like factor
METTL21B	1.09057	4.42348e-08	NA
LOC100506159	1.09044	0.00359243	NA
GFPT1	1.09043	4.88589e-08	glutamine--fructose-6-phosphate transaminase 1
OIT3	1.0889	0.00184079	oncoprotein induced transcript 3
RPS14P3	1.08858	0.0026645	NA
ATG4C	1.08839	5.27581e-13	autophagy related 4C cysteine peptidase
SLC25A40	1.08838	7.13905e-06	solute carrier family 25 member 40
ARCN1	1.08817	1.14509e-09	archain 1
ZFYVE1	1.08815	6.64658e-11	zinc finger FYVE-type containing 1
RGS16	1.08789	9.40348e-05	regulator of G protein signaling 16
TRAFD1	1.08769	1.07779e-15	TRAF-type zinc finger domain containing 1
ZBTB16	1.08738	0.000169286	zinc finger and BTB domain containing 16
CST7	1.08717	0.000463844	cystatin F
ZNF25	1.08695	1.08101e-07	zinc finger protein 25
NRBF2	1.08678	1.25979e-10	nuclear receptor binding factor 2
GALC	1.0866	4.11643e-12	galactosylceramidase
MID1	1.08647	2.18984e-06	midline 1
TXNDC16	1.08577	8.19217e-07	thioredoxin domain containing 16
SORBS1	1.08549	0.00827598	sorbin and SH3 domain containing 1
SEMA4A	1.08541	1.31732e-10	semaphorin 4A
LETMD1	1.08486	4.21617e-14	LETM1 domain containing 1
PLA2G6	1.08325	2.54694e-06	phospholipase A2 group VI
RHPN1	1.08303	1.55094e-07	rhophilin Rho GTPase binding protein 1
LINC00987	1.08291	0.00177406	long intergenic non-protein coding RNA 987
XKR8	1.08204	1.00406e-10	XK related 8
MAPKAPK5-AS1	1.08112	9.1402e-13	MAPKAPK5 antisense RNA 1
TIFA	1.08104	0.000135425	TRAF interacting protein with forkhead associated domain
CCNDBP1	1.08082	3.95353e-14	cyclin D1 binding protein 1
FDFT1	1.08011	7.33642e-09	farnesyl-diphosphate farnesyltransferase 1
PLEKHG5	1.08	0.00136719	pleckstrin homology and RhoGEF domain containing G5
WASF2	1.07966	9.52791e-08	WAS protein family member 2
SULT2B1	1.07955	0.00474963	sulfotransferase family 2B member 1
FAM76A	1.07949	0.000536652	family with sequence similarity 76 member A
PPP1R12B	1.07939	6.09921e-11	protein phosphatase 1 regulatory subunit 12B
IGIP	1.07859	0.00198039	IgA inducing protein
LIN37	1.0785	6.19996e-09	lin-37 DREAM MuvB core complex component
PPP2R5B	1.07772	1.71565e-12	protein phosphatase 2 regulatory subunit B'beta
ZNF222	1.07746	9.9723e-10	zinc finger protein 222
CD79A	1.07741	0.00217208	CD79a molecule
FRG1BP	1.07736	2.96968e-13	FSHD region gene 1 family member B, pseudogene
CCDC159	1.07642	2.30114e-08	coiled-coil domain containing 159
MTFR1L	1.07596	1.26998e-19	mitochondrial fission regulator 1 like
COLQ	1.07581	0.00510517	collagen like tail subunit of asymmetric acetylcholinesterase
GAB2	1.07568	0.000132518	GRB2 associated binding protein 2
CLHC1	1.07518	1.88805e-06	clathrin heavy chain linker domain containing 1
LOC101927204	1.07488	0.00342236	NA
FAM214A	1.07412	6.1491e-08	family with sequence similarity 214 member A
BMPR2	1.07404	7.72517e-05	bone morphogenetic protein receptor type 2
RRNAD1	1.07381	4.28922e-20	ribosomal RNA adenine dimethylase domain containing 1
TMEM187	1.07335	0.000778448	transmembrane protein 187
RASSF1	1.07286	2.74279e-25	Ras association domain family member 1
ESPNL	1.07242	6.11329e-13	espin like
CCL28	1.07138	1.25994e-06	C-C motif chemokine ligand 28
WDSUB1	1.07138	2.41512e-07	WD repeat, sterile alpha motif and U-box domain containing 1
MED8	1.07101	2.76033e-13	mediator complex subunit 8
ZBTB2	1.071	1.15456e-11	zinc finger and BTB domain containing 2
SNX18	1.0704	0.00201082	sorting nexin 18
GATAD1	1.06976	2.27946e-13	GATA zinc finger domain containing 1
FUT1	1.06616	5.46533e-10	fucosyltransferase 1 (H blood group)
ATXN3	1.06564	2.66498e-09	ataxin 3
HERPUD2	1.06537	2.69905e-10	HERPUD family member 2
HSF4	1.06461	2.12308e-07	heat shock transcription factor 4
ACBD7	1.06458	2.54907e-05	acyl-CoA binding domain containing 7
FAM161B	1.06455	0.0074736	family with sequence similarity 161 member B
BSDC1	1.06451	8.77452e-14	BSD domain containing 1
ERCC6	1.06415	6.6446e-06	ERCC excision repair 6, chromatin remodeling factor
TDRKH	1.06395	3.56318e-11	tudor and KH domain containing
ABHD14B	1.06363	4.47103e-24	abhydrolase domain containing 14B
TMEM59	1.06294	2.389e-16	transmembrane protein 59
ACTR1B	1.06264	5.55053e-20	ARP1 actin related protein 1 homolog B
ATXN7L1	1.06251	8.01978e-06	ataxin 7 like 1
TGM2	1.06233	2.71154e-08	transglutaminase 2
GOLGA3	1.0623	7.22516e-17	golgin A3
DDX59	1.06194	7.47293e-11	DEAD-box helicase 59
MIB1	1.06131	0.000436718	mindbomb E3 ubiquitin protein ligase 1
DGAT2	1.06104	1.03784e-05	diacylglycerol O-acyltransferase 2
PHYKPL	1.06094	1.60465e-24	5-phosphohydroxy-L-lysine phospho-lyase
KYNU	1.06093	1.03735e-05	kynureninase
FAM83D	1.06063	1.16627e-11	family with sequence similarity 83 member D
STX16	1.06058	3.36484e-15	syntaxin 16
PTGES3L	1.06042	0.000287229	prostaglandin E synthase 3 like
CNNM4	1.06041	2.24506e-11	cyclin and CBS domain divalent metal cation transport mediator 4
SLC16A9	1.06037	1.74274e-12	solute carrier family 16 member 9
NOD1	1.05835	1.87417e-11	nucleotide binding oligomerization domain containing 1
THCAT158	1.0581	0.00090171	NA
ICAM5	1.05788	1.675e-17	intercellular adhesion molecule 5
CMTM8	1.05775	1.04767e-05	CKLF like MARVEL transmembrane domain containing 8
DDAH2	1.05766	1.09528e-12	dimethylarginine dimethylaminohydrolase 2
NFKBIZ	1.05733	4.42194e-05	NFKB inhibitor zeta
AMN1	1.05649	6.0921e-08	antagonist of mitotic exit network 1 homolog
RNMT	1.05622	5.97513e-08	RNA guanine-7 methyltransferase
IL11RA	1.05601	3.38914e-05	interleukin 11 receptor subunit alpha
VEGFA	1.05572	2.03147e-06	vascular endothelial growth factor A
NUMB	1.05535	9.63123e-09	NUMB, endocytic adaptor protein
OLIG2	1.05507	5.06412e-06	oligodendrocyte transcription factor 2
SWI5	1.05411	5.37561e-08	SWI5 homologous recombination repair protein
ZNF775	1.05353	6.63617e-05	zinc finger protein 775
MLLT3	1.05347	2.58892e-13	MLLT3, super elongation complex subunit
NDEL1	1.05321	2.26601e-18	nudE neurodevelopment protein 1 like 1
RIT1	1.05274	7.14919e-11	Ras like without CAAX 1
ARRDC4	1.05222	1.15994e-07	arrestin domain containing 4
ACSM3	1.05213	1.20826e-10	acyl-CoA synthetase medium chain family member 3
NEIL3	1.0519	1.10086e-07	nei like DNA glycosylase 3
ZNF333	1.05183	8.1424e-09	zinc finger protein 333
TBC1D10A	1.05144	1.2067e-06	TBC1 domain family member 10A
HCG11	1.05137	1.87676e-09	HLA complex group 11 (non-protein coding)
ZBTB10	1.05136	0.000215759	zinc finger and BTB domain containing 10
TAPT1	1.05095	5.5029e-16	transmembrane anterior posterior transformation 1
FLJ20021	1.05088	4.10714e-07	NA
CHPF	1.05061	1.15485e-06	chondroitin polymerizing factor
RIOK3	1.04921	2.55944e-06	RIO kinase 3
MFGE8	1.04873	5.57039e-17	milk fat globule-EGF factor 8 protein
RALBP1	1.04785	4.58114e-11	ralA binding protein 1
PSRC1	1.04594	1.18918e-07	proline and serine rich coiled-coil 1
SCRN1	1.04555	2.58494e-07	secernin 1
TMOD3	1.04549	7.54674e-05	tropomodulin 3
C1QTNF6	1.04533	3.29778e-07	C1q and TNF related 6
DFNA5	1.04518	0.000137107	NA
IRF5	1.04475	1.05479e-10	interferon regulatory factor 5
SAP30	1.04363	3.67444e-14	Sin3A associated protein 30
LANCL3	1.0436	3.0105e-08	LanC like 3
GBP3	1.04338	2.03103e-05	guanylate binding protein 3
OSBP	1.04327	6.6726e-09	oxysterol binding protein
TBC1D22B	1.04317	6.6518e-13	TBC1 domain family member 22B
FBXL20	1.04271	2.1199e-09	F-box and leucine rich repeat protein 20
FCGR2C	1.04214	5.60198e-05	Fc fragment of IgG receptor IIc (gene/pseudogene)
SEC31A	1.04137	1.02742e-08	SEC31 homolog A, COPII coat complex component
IL15RA	1.04135	1.2913e-07	interleukin 15 receptor subunit alpha
TCIRG1	1.04102	2.00566e-13	T-cell immune regulator 1, ATPase H+ transporting V0 subunit a3
CFD	1.04063	0.00422251	complement factor D
DNAJB4	1.04038	0.00012859	DnaJ heat shock protein family (Hsp40) member B4
SOS2	1.03997	3.36476e-05	SOS Ras/Rho guanine nucleotide exchange factor 2
HACE1	1.0398	5.30301e-08	HECT domain and ankyrin repeat containing E3 ubiquitin protein ligase 1
ANO6	1.03922	1.36174e-05	anoctamin 6
PAPSS2	1.03897	3.61793e-09	3'-phosphoadenosine 5'-phosphosulfate synthase 2
GOLT1B	1.03851	9.30046e-06	golgi transport 1B
LEPROT	1.0384	4.56604e-17	leptin receptor overlapping transcript
SSX2IP	1.0384	2.99664e-07	SSX family member 2 interacting protein
LOC102723780	1.03808	0.00448374	NA
HIST2H2BE	1.03748	0.000283806	histone cluster 2 H2B family member e
RGS9BP	1.0374	5.36324e-09	regulator of G protein signaling 9 binding protein
LITAF	1.03739	1.18071e-05	lipopolysaccharide induced TNF factor
SLC27A1	1.03704	4.66954e-09	solute carrier family 27 member 1
PCBP4	1.03686	5.02318e-08	poly(rC) binding protein 4
RSPH3	1.03581	0.00376831	radial spoke head 3 homolog
SNORD14B	1.03466	0.000931091	small nucleolar RNA, C/D box 14B
PLK3	1.03464	9.03624e-05	polo like kinase 3
RBM15	1.03389	6.15893e-11	RNA binding motif protein 15
TMEM42	1.03368	1.00996e-06	transmembrane protein 42
ATXN2	1.0332	3.01932e-06	ataxin 2
FAM72A	1.033	4.73184e-08	family with sequence similarity 72 member A
C7orf60	1.03295	0.000226577	NA
SLC33A1	1.03235	3.73744e-07	solute carrier family 33 member 1
LINC01578	1.0308	1.4406e-14	long intergenic non-protein coding RNA 1578
BBX	1.03054	0.000529614	BBX, HMG-box containing
CHPF2	1.03039	1.36471e-18	chondroitin polymerizing factor 2
TGIF1	1.02997	0.00151671	TGFB induced factor homeobox 1
TFDP2	1.02985	4.42496e-20	transcription factor Dp-2
TET2	1.0286	0.00122029	tet methylcytosine dioxygenase 2
MMP24-AS1	1.02817	3.81374e-17	NA
ARHGAP15	1.0278	5.74187e-12	Rho GTPase activating protein 15
NKAP	1.02699	3.67816e-14	NFKB activating protein
FAM171A2	1.02698	1.85273e-07	family with sequence similarity 171 member A2
LTK	1.02669	1.07268e-08	leukocyte receptor tyrosine kinase
TMEM91	1.02649	1.9801e-09	transmembrane protein 91
MMD	1.02595	2.65443e-06	monocyte to macrophage differentiation associated
TRAPPC6A	1.02534	2.14619e-10	trafficking protein particle complex 6A
FAM63A	1.02513	4.29916e-09	NA
THRA	1.02458	1.01094e-07	thyroid hormone receptor, alpha
GM2A	1.02392	1.73825e-15	GM2 ganglioside activator
ATM	1.02384	2.84765e-05	ATM serine/threonine kinase
RBSN	1.02369	1.37843e-12	rabenosyn, RAB effector
HOXA11-AS	1.02338	2.99224e-07	HOXA11 antisense RNA
SERTAD2	1.02183	5.53843e-09	SERTA domain containing 2
MOV10L1	1.02146	0.0024839	Mov10 RISC complex RNA helicase like 1
TOM1	1.02118	1.0579e-09	target of myb1 membrane trafficking protein
PPDPF	1.02113	4.2884e-11	pancreatic progenitor cell differentiation and proliferation factor
CHMP2A	1.02071	3.42768e-16	charged multivesicular body protein 2A
LOC101927156	1.02055	6.31641e-10	NA
STXBP5-AS1	1.01878	2.49044e-09	STXBP5 antisense RNA 1
S100A6	1.01814	9.13404e-05	S100 calcium binding protein A6
C16orf58	1.0176	1.67562e-19	chromosome 16 open reading frame 58
PMEL	1.01715	0.00190011	premelanosome protein
PTPRU	1.01707	3.99458e-06	protein tyrosine phosphatase, receptor type U
SERINC3	1.01694	4.90386e-06	serine incorporator 3
DNAH1	1.01679	1.66795e-07	dynein axonemal heavy chain 1
LINC00938	1.01652	6.02643e-12	NA
BRAF	1.01603	0.000944383	B-Raf proto-oncogene, serine/threonine kinase
FRG1CP	1.01564	3.75709e-09	FSHD region gene 1 family member C, pseudogene
COPG1	1.0147	8.58957e-16	coatomer protein complex subunit gamma 1
EGLN1	1.014	1.87768e-13	egl-9 family hypoxia inducible factor 1
WDR54	1.01379	8.93491e-20	WD repeat domain 54
TBC1D23	1.01311	9.18093e-06	TBC1 domain family member 23
DEDD2	1.01115	1.90785e-14	death effector domain containing 2
TRMT1L	1.01106	4.09646e-11	tRNA methyltransferase 1 like
NEK3	1.01034	1.13562e-07	NIMA related kinase 3
FAM122C	1.00881	4.87285e-06	family with sequence similarity 122C
IFIT1	1.00868	0.00389644	interferon induced protein with tetratricopeptide repeats 1
CCDC112	1.00758	1.76433e-06	coiled-coil domain containing 112
XKR6	1.00751	1.39533e-05	XK related 6
NARF	1.00663	2.36843e-14	nuclear prelamin A recognition factor
FECH	1.00628	3.79705e-09	ferrochelatase
AAK1	1.0053	5.20626e-15	AP2 associated kinase 1
ANKFN1	1.00495	0.00483294	ankyrin repeat and fibronectin type III domain containing 1
ALKBH7	1.00491	2.74278e-10	alkB homolog 7
PPIL4	1.00452	2.05919e-07	peptidylprolyl isomerase like 4
NR1D2	1.00399	0.000569707	nuclear receptor subfamily 1 group D member 2
FOXO6	1.00385	0.000126209	forkhead box O6
NCKIPSD	1.00325	1.71522e-16	NCK interacting protein with SH3 domain
GSN	1.00315	3.30331e-05	gelsolin
SCAMP1	1.00284	0.000529614	secretory carrier membrane protein 1
MIOS	1.00278	2.14649e-07	meiosis regulator for oocyte development
HERC2P2	1.00236	1.43346e-09	hect domain and RLD 2 pseudogene 2
GLRB	1.00232	5.52931e-05	glycine receptor beta
MAP3K12	1.00199	2.83785e-11	mitogen-activated protein kinase kinase kinase 12
SLC10A7	1.00191	4.43893e-06	solute carrier family 10 member 7
CCS	1.00177	6.82623e-08	copper chaperone for superoxide dismutase
STXBP2	1.00152	1.09699e-27	syntaxin binding protein 2
MCF2L2	1.00117	2.96245e-07	MCF.2 cell line derived transforming sequence-like 2
PITRM1-AS1	1.0008	0.000345097	PITRM1 antisense RNA 1
SKAP2	1.00077	1.4114e-06	src kinase associated phosphoprotein 2
UNKL	0.999023	4.44064e-09	unkempt family like zinc finger
AHCYL2	0.998998	2.3694e-06	adenosylhomocysteinase like 2
H1FX	0.998797	2.64141e-09	H1 histone family member X
ANKRD42	0.998212	2.12742e-05	ankyrin repeat domain 42
ABCC4	0.996089	1.03631e-07	ATP binding cassette subfamily C member 4
EFCAB14	0.994485	6.50053e-07	EF-hand calcium binding domain 14
ZNF609	0.993659	5.86386e-06	zinc finger protein 609
GPR107	0.992553	1.39103e-11	G protein-coupled receptor 107
WHAMMP1	0.991888	6.6203e-07	NA
UFM1	0.991414	6.84463e-09	ubiquitin fold modifier 1
RIPK2	0.991318	1.61355e-11	receptor interacting serine/threonine kinase 2
PQLC3	0.99091	9.4637e-07	PQ loop repeat containing 3
PPP1R13L	0.990773	1.10936e-07	protein phosphatase 1 regulatory subunit 13 like
EPN2	0.989817	2.40866e-07	epsin 2
GAPDH	0.989617	1.83078e-17	glyceraldehyde-3-phosphate dehydrogenase
SLC9A5	0.989255	7.98617e-05	solute carrier family 9 member A5
PHKA1	0.989014	7.10224e-10	phosphorylase kinase regulatory subunit alpha 1
MBIP	0.987684	1.45319e-08	MAP3K12 binding inhibitory protein 1
KSR1	0.98758	1.64393e-05	kinase suppressor of ras 1
LAPTM4A	0.987353	1.07348e-15	lysosomal protein transmembrane 4 alpha
USP32	0.987138	2.54216e-09	ubiquitin specific peptidase 32
PPM1K	0.986596	3.67785e-08	protein phosphatase, Mg2+/Mn2+ dependent 1K
ARL6IP1	0.985791	9.78947e-09	ADP ribosylation factor like GTPase 6 interacting protein 1
ZFYVE21	0.985462	3.47823e-10	zinc finger FYVE-type containing 21
ZNF408	0.984513	2.02523e-07	zinc finger protein 408
HSPA7	0.984236	7.30915e-06	heat shock protein family A (Hsp70) member 7
WDR45B	0.983369	1.69931e-12	WD repeat domain 45B
PLEKHM3	0.982656	0.000467778	pleckstrin homology domain containing M3
RPL13P5	0.982464	0.00598457	ribosomal protein L13 pseudogene 5
FER1L5	0.982059	4.62387e-05	fer-1 like family member 5
TK2	0.980815	7.72632e-07	thymidine kinase 2, mitochondrial
SUV420H2	0.980143	2.67533e-13	NA
SLC2A1	0.979619	6.31434e-12	solute carrier family 2 member 1
PRSS53	0.97911	0.000186351	protease, serine 53
FAM24B	0.978847	3.9757e-07	family with sequence similarity 24 member B
SPATC1L	0.978817	1.27975e-14	spermatogenesis and centriole associated 1 like
HMCN1	0.978589	0.00108217	hemicentin 1
PLXNC1	0.977665	0.000644841	plexin C1
GOLGB1	0.977616	9.93131e-12	golgin B1
FAM210B	0.977446	0.00280857	family with sequence similarity 210 member B
LGALS1	0.977083	7.51713e-10	galectin 1
CYBRD1	0.976989	8.13231e-07	cytochrome b reductase 1
CKAP2L	0.976627	2.86624e-14	cytoskeleton associated protein 2 like
DLX2	0.975844	1.63193e-05	distal-less homeobox 2
POMT1	0.97551	5.49533e-09	protein O-mannosyltransferase 1
MAPK8IP3	0.974177	4.78924e-18	mitogen-activated protein kinase 8 interacting protein 3
TRPM2-AS	0.974076	0.00566135	TRPM2 antisense RNA
CDR2	0.973994	3.05745e-10	cerebellar degeneration related protein 2
MTMR11	0.973394	0.000753893	myotubularin related protein 11
APBB3	0.973005	5.25768e-08	amyloid beta precursor protein binding family B member 3
PATL1	0.972719	3.91847e-05	PAT1 homolog 1, processing body mRNA decay factor
LOC646471	0.972045	9.78483e-05	NA
SHOX2	0.971808	6.53098e-13	short stature homeobox 2
KCNJ11	0.970985	0.00612338	potassium voltage-gated channel subfamily J member 11
LACTB	0.969937	1.13226e-08	lactamase beta
PRORSD1P	0.969644	0.00101848	prolyl-tRNA synthetase associated domain containing 1, pseudogene
ANKRD27	0.968632	1.40667e-09	ankyrin repeat domain 27
STK17B	0.96841	5.52156e-11	serine/threonine kinase 17b
SERTAD1	0.968011	0.000118115	SERTA domain containing 1
DSTNP2	0.967642	0.000195981	destrin, actin depolymerizing factor pseudogene 2
FIG4	0.966907	2.18015e-16	FIG4 phosphoinositide 5-phosphatase
IFNGR1	0.966469	1.06873e-09	interferon gamma receptor 1
HSD17B11	0.96621	1.87205e-10	hydroxysteroid 17-beta dehydrogenase 11
HIBADH	0.965646	1.6542e-11	3-hydroxyisobutyrate dehydrogenase
GID4	0.965192	6.15339e-07	GID complex subunit 4 homolog
CUL4B	0.96515	1.04143e-07	cullin 4B
FAM53C	0.964809	1.35804e-10	family with sequence similarity 53 member C
MCL1	0.964353	1.87077e-16	MCL1, BCL2 family apoptosis regulator
LTBP4	0.963491	5.97619e-20	latent transforming growth factor beta binding protein 4
HOXB2	0.963187	3.70009e-08	homeobox B2
CCDC88B	0.962349	2.32772e-06	coiled-coil domain containing 88B
FHL2	0.961142	4.3862e-14	four and a half LIM domains 2
LMNTD2	0.960834	0.00346488	lamin tail domain containing 2
RAB40C	0.960523	2.15818e-09	RAB40C, member RAS oncogene family
MBNL2	0.960516	0.00340206	muscleblind like splicing regulator 2
UBXN11	0.960169	1.37703e-07	UBX domain protein 11
KATNAL1	0.960126	1.40962e-06	katanin catalytic subunit A1 like 1
RCN3	0.959865	2.91439e-05	reticulocalbin 3
RNF139	0.959258	2.90948e-14	ring finger protein 139
RBP5	0.958627	0.000529614	retinol binding protein 5
C18orf25	0.958174	0.00100449	chromosome 18 open reading frame 25
TPCN1	0.957535	0.000125339	two pore segment channel 1
CCDC7	0.957161	0.00112808	coiled-coil domain containing 7
BIN1	0.957054	3.92036e-12	bridging integrator 1
NICN1	0.957029	1.50134e-06	nicolin 1
FLT3LG	0.95691	8.5084e-07	fms related tyrosine kinase 3 ligand
WASL	0.956787	1.50808e-05	Wiskott-Aldrich syndrome like
PPAPDC1B	0.956396	7.54714e-10	NA
KIF16B	0.955906	1.95597e-05	kinesin family member 16B
MFI2-AS1	0.955822	0.000733036	NA
ZNF768	0.955555	3.46293e-09	zinc finger protein 768
ZNF358	0.95525	5.19049e-05	zinc finger protein 358
PSMB9	0.955062	2.2654e-14	proteasome subunit beta 9
MED30	0.955034	1.55641e-10	mediator complex subunit 30
SUN2	0.954272	1.0873e-19	Sad1 and UNC84 domain containing 2
PLXNB2	0.953347	1.45812e-06	plexin B2
FGFR1OP2	0.952942	3.1466e-06	FGFR1 oncogene partner 2
CD226	0.95285	0.000147807	CD226 molecule
CD46	0.952811	1.99577e-07	CD46 molecule
RAB24	0.952455	3.15018e-16	RAB24, member RAS oncogene family
FAM160B1	0.952268	0.00206685	family with sequence similarity 160 member B1
ZNF205	0.95218	0.00250305	zinc finger protein 205
HBD	0.951793	6.13157e-05	hemoglobin subunit delta
PBX2	0.9511	1.50071e-12	PBX homeobox 2
MCTP2	0.951081	2.54067e-10	multiple C2 and transmembrane domain containing 2
TLR3	0.95085	0.00713345	toll like receptor 3
PXK	0.950442	6.71247e-08	PX domain containing serine/threonine kinase like
TCTEX1D1	0.949964	1.35199e-07	Tctex1 domain containing 1
NFATC1	0.949754	6.60913e-10	nuclear factor of activated T-cells 1
SDCBP	0.949121	6.63968e-08	syndecan binding protein
EMC9	0.949021	1.1534e-06	ER membrane protein complex subunit 9
ANXA2R	0.948977	1.24442e-06	annexin A2 receptor
RAB40B	0.948626	0.00170889	RAB40B, member RAS oncogene family
CRIP1	0.947476	0.000657158	cysteine rich protein 1
PKD1P6	0.94669	1.71567e-13	polycystin 1, transient receptor potential channel interacting pseudogene 6
CA8	0.94661	0.000900133	carbonic anhydrase 8
KAT2B	0.945891	2.88469e-08	lysine acetyltransferase 2B
HPS4	0.945345	2.40516e-25	HPS4, biogenesis of lysosomal organelles complex 3 subunit 2
CAPRIN2	0.945294	2.67848e-10	caprin family member 2
RAB5A	0.944775	1.63829e-06	RAB5A, member RAS oncogene family
ADAMTS13	0.944098	0.000720295	ADAM metallopeptidase with thrombospondin type 1 motif 13
HS1BP3	0.944067	8.89091e-10	HCLS1 binding protein 3
CFAP126	0.944044	0.00221617	cilia and flagella associated protein 126
HOXB5	0.942968	0.00531741	homeobox B5
ARFGAP1	0.942731	3.17957e-14	ADP ribosylation factor GTPase activating protein 1
SIK2	0.942727	2.44494e-12	salt inducible kinase 2
ISCA2	0.942544	7.86732e-08	iron-sulfur cluster assembly 2
PREX1	0.942324	2.88897e-12	phosphatidylinositol-3,4,5-trisphosphate dependent Rac exchange factor 1
NINJ1	0.942278	9.40348e-05	ninjurin 1
CNTRL	0.942155	1.7082e-11	centriolin
PPP3CC	0.942149	2.94353e-07	protein phosphatase 3 catalytic subunit gamma
CCNI	0.941311	1.34444e-06	cyclin I
PCYOX1L	0.940915	1.07578e-15	prenylcysteine oxidase 1 like
RAB33A	0.940105	9.78605e-09	RAB33A, member RAS oncogene family
DIP2A	0.939838	2.39413e-10	disco interacting protein 2 homolog A
COG7	0.939191	2.17966e-11	component of oligomeric golgi complex 7
NIPAL2	0.93902	0.000776163	NIPA like domain containing 2
FBXW9	0.938977	2.63608e-07	F-box and WD repeat domain containing 9
SPDYC	0.938852	6.46898e-06	speedy/RINGO cell cycle regulator family member C
ROBO2	0.93802	7.61183e-10	roundabout guidance receptor 2
ROBO4	0.93732	0.000593313	roundabout guidance receptor 4
HERC4	0.937151	4.15479e-07	HECT and RLD domain containing E3 ubiquitin protein ligase 4
COG5	0.936822	5.72026e-06	component of oligomeric golgi complex 5
MAP3K14-AS1	0.936338	0.00170674	MAP3K14 antisense RNA 1
ATP11B	0.936336	5.12819e-05	ATPase phospholipid transporting 11B (putative)
TRANK1	0.936311	1.55631e-05	tetratricopeptide repeat and ankyrin repeat containing 1
LOC101929709	0.9362	1.65968e-06	NA
SSC5D	0.936184	1.70928e-08	scavenger receptor cysteine rich family member with 5 domains
GPAT3	0.935529	0.000520808	glycerol-3-phosphate acyltransferase 3
COPZ1	0.935203	2.56457e-14	coatomer protein complex subunit zeta 1
UTRN	0.934425	0.000445036	utrophin
WDR47	0.934291	4.34015e-05	WD repeat domain 47
TAF13	0.934186	1.05941e-06	TATA-box binding protein associated factor 13
RBMS2	0.933733	1.2504e-07	RNA binding motif single stranded interacting protein 2
PTPRD	0.933513	6.10922e-06	protein tyrosine phosphatase, receptor type D
XBP1	0.932994	2.92359e-11	X-box binding protein 1
RSG1	0.932539	0.00292608	REM2 and RAB like small GTPase 1
MRC2	0.93241	2.03742e-12	mannose receptor C type 2
THAP3	0.931609	2.15305e-09	THAP domain containing 3
TSGA10	0.931589	0.00548022	testis specific 10
TMCC1	0.931062	4.31533e-07	transmembrane and coiled-coil domain family 1
MLLT10	0.930067	8.7648e-06	MLLT10, histone lysine methyltransferase DOT1L cofactor
CREBL2	0.929751	4.09463e-05	cAMP responsive element binding protein like 2
GALK2	0.929316	1.44717e-16	galactokinase 2
FZD3	0.929211	7.41734e-07	frizzled class receptor 3
ACSL4	0.928865	1.89142e-05	acyl-CoA synthetase long chain family member 4
TAZ	0.926699	3.05691e-05	tafazzin
VAMP1	0.925697	1.08642e-08	vesicle associated membrane protein 1
TJP2	0.925034	6.70799e-07	tight junction protein 2
GTDC1	0.924354	5.15334e-13	glycosyltransferase like domain containing 1
SOX5	0.923798	0.000850674	SRY-box 5
FCHO1	0.923606	2.02371e-16	FCH domain only 1
PCED1B	0.923185	4.49826e-05	PC-esterase domain containing 1B
SNTG1	0.923168	6.79154e-05	syntrophin gamma 1
LGALS9	0.923124	6.06968e-07	galectin 9
TNNT1	0.922072	5.2371e-07	troponin T1, slow skeletal type
RAB30	0.922046	0.000647975	RAB30, member RAS oncogene family
TMC8	0.921154	0.00436599	transmembrane channel like 8
PLEKHF2	0.920931	4.41848e-06	pleckstrin homology and FYVE domain containing 2
LPIN1	0.920815	2.625e-05	lipin 1
FES	0.919946	7.67292e-14	FES proto-oncogene, tyrosine kinase
PARD3B	0.919289	0.000329203	par-3 family cell polarity regulator beta
MED15	0.917815	5.30611e-11	mediator complex subunit 15
GP5	0.91751	0.000124024	glycoprotein V platelet
HERC2P3	0.917056	0.000167372	hect domain and RLD 2 pseudogene 3
SELK	0.916226	9.4565e-07	NA
HDAC6	0.915096	1.26614e-21	histone deacetylase 6
MYADM	0.914299	1.1759e-12	myeloid associated differentiation marker
LOC401320	0.914287	7.74451e-06	NA
LOC374443	0.913825	1.00423e-06	NA
C19orf54	0.913201	3.03778e-12	chromosome 19 open reading frame 54
JAG2	0.912976	0.00219319	jagged 2
ZBTB5	0.912957	1.37905e-07	zinc finger and BTB domain containing 5
TTC33	0.912757	0.000683176	tetratricopeptide repeat domain 33
NFE2L3	0.912611	1.05695e-10	nuclear factor, erythroid 2 like 3
PDIA5	0.912536	2.29961e-09	protein disulfide isomerase family A member 5
MYO3B	0.91192	9.93733e-07	myosin IIIB
ACSS1	0.91116	1.32559e-10	acyl-CoA synthetase short chain family member 1
HELZ	0.910453	6.60012e-05	helicase with zinc finger
RGS12	0.90955	0.00141426	regulator of G protein signaling 12
NEK7	0.908708	0.00313342	NIMA related kinase 7
UBE2F	0.908635	2.3568e-09	ubiquitin conjugating enzyme E2 F (putative)
PDE1B	0.908426	9.01292e-07	phosphodiesterase 1B
CCBL2	0.908275	8.69921e-09	NA
BCL2L2	0.907679	2.54621e-08	BCL2 like 2
PTEN	0.907277	2.51506e-07	phosphatase and tensin homolog
FOCAD	0.906852	5.33562e-05	focadhesin
ARID4A	0.906775	8.28869e-06	AT-rich interaction domain 4A
KLHL28	0.906708	0.00333112	kelch like family member 28
RAB6A	0.906178	3.79534e-06	RAB6A, member RAS oncogene family
ICA1	0.905793	1.38451e-09	islet cell autoantigen 1
SMARCD3	0.905618	0.00211631	SWI/SNF related, matrix associated, actin dependent regulator of chromatin, subfamily d, member 3
FBXL4	0.904304	4.79897e-05	F-box and leucine rich repeat protein 4
SLC25A36	0.903997	7.74785e-06	solute carrier family 25 member 36
ARIH1	0.903634	1.15759e-06	ariadne RBR E3 ubiquitin protein ligase 1
CYB5R4	0.901716	9.89712e-08	cytochrome b5 reductase 4
ZBTB46	0.900671	0.000154786	zinc finger and BTB domain containing 46
GPI	0.90011	4.54183e-13	glucose-6-phosphate isomerase
NLGN2	0.899973	6.59752e-06	neuroligin 2
LRP10	0.899964	3.37613e-07	LDL receptor related protein 10
NPHP3	0.8999	0.000118115	nephrocystin 3
MIDN	0.899669	1.66561e-11	midnolin
PARP6	0.899666	1.54094e-10	poly(ADP-ribose) polymerase family member 6
MYO1F	0.899558	7.15603e-21	myosin IF
FMNL1	0.89906	9.99607e-06	formin like 1
PTTG1IP	0.898632	1.20005e-15	PTTG1 interacting protein
PTGR2	0.89727	1.8325e-09	prostaglandin reductase 2
GPATCH2L	0.896594	2.76907e-05	G-patch domain containing 2 like
IL1B	0.896287	0.000420345	interleukin 1 beta
HSPA5	0.89609	4.42023e-08	heat shock protein family A (Hsp70) member 5
DCP2	0.896026	2.85988e-05	decapping mRNA 2
RTN2	0.895549	2.59793e-07	reticulon 2
BAZ2A	0.895037	2.06711e-05	bromodomain adjacent to zinc finger domain 2A
C10orf107	0.894863	1.42279e-06	NA
PDLIM1	0.89411	3.34672e-14	PDZ and LIM domain 1
TNS1	0.893674	5.29532e-05	tensin 1
FAM124B	0.892969	0.000399382	family with sequence similarity 124 member B
MGC57346	0.891866	5.77922e-07	NA
TMEM41B	0.891434	9.5101e-10	transmembrane protein 41B
MYO18B	0.89101	1.24003e-09	myosin XVIIIB
PIK3CD	0.889791	3.50451e-07	phosphatidylinositol-4,5-bisphosphate 3-kinase catalytic subunit delta
CKAP2	0.889788	1.18226e-07	cytoskeleton associated protein 2
AFTPH	0.889511	7.07718e-05	aftiphilin
WDPCP	0.889068	0.000163016	WD repeat containing planar cell polarity effector
DNAJC18	0.888257	2.13938e-09	DnaJ heat shock protein family (Hsp40) member C18
CTDSP2	0.88781	2.21797e-11	CTD small phosphatase 2
MALT1	0.887599	4.01083e-06	MALT1 paracaspase
RGS18	0.887396	2.75975e-06	regulator of G protein signaling 18
C11orf54	0.887266	2.03005e-07	chromosome 11 open reading frame 54
LYSMD1	0.886866	2.17001e-05	LysM domain containing 1
ZNF599	0.886053	0.00122846	zinc finger protein 599
UBE2C	0.885574	4.2943e-11	ubiquitin conjugating enzyme E2 C
IFT74	0.885459	8.14124e-09	intraflagellar transport 74
PXN	0.884217	2.70913e-12	paxillin
TRIM4	0.88407	9.0689e-06	tripartite motif containing 4
FRG1HP	0.88334	6.15339e-07	FSHD region gene 1 family member H, pseudogene
FCHO2	0.88306	0.00492348	FCH domain only 2
BACH1	0.88223	0.000340501	BTB domain and CNC homolog 1
ZMAT5	0.881936	7.33793e-09	zinc finger matrin-type 5
SCART1	0.88184	3.16594e-05	scavenger receptor family member expressed on T-cells 1
EGFL7	0.881557	1.30417e-06	EGF like domain multiple 7
USP35	0.881314	1.78486e-05	ubiquitin specific peptidase 35
TP53I13	0.880751	6.28643e-06	tumor protein p53 inducible protein 13
S100A10	0.880605	2.69139e-15	S100 calcium binding protein A10
SDHAF1	0.879855	0.000306711	succinate dehydrogenase complex assembly factor 1
GABBR1	0.879546	3.58677e-06	gamma-aminobutyric acid type B receptor subunit 1
HEY2	0.879256	0.000682505	hes related family bHLH transcription factor with YRPW motif 2
CHST7	0.879162	0.00416118	carbohydrate sulfotransferase 7
ITM2C	0.877277	2.84336e-06	integral membrane protein 2C
COG3	0.877125	2.84484e-10	component of oligomeric golgi complex 3
IGFBP4	0.876892	6.45676e-06	insulin like growth factor binding protein 4
FURIN	0.875962	3.88637e-12	furin, paired basic amino acid cleaving enzyme
MEF2D	0.875718	2.77067e-14	myocyte enhancer factor 2D
CR1L	0.875065	4.28028e-06	complement C3b/C4b receptor 1 like
PLEKHA8	0.873531	0.000586335	pleckstrin homology domain containing A8
CSRNP1	0.873216	5.85137e-06	cysteine and serine rich nuclear protein 1
STYXL1	0.87199	1.19087e-05	serine/threonine/tyrosine interacting like 1
ETV3	0.87183	0.00562326	ETS variant 3
MS4A3	0.871163	2.0354e-13	membrane spanning 4-domains A3
NBAS	0.86999	1.46722e-07	neuroblastoma amplified sequence
ATE1	0.869966	0.000102682	arginyltransferase 1
APOL6	0.8698	0.000114853	apolipoprotein L6
SLC39A7	0.869757	1.52427e-13	solute carrier family 39 member 7
FAM73A	0.869647	0.000211663	NA
MTM1	0.869533	7.44139e-06	myotubularin 1
HECA	0.868913	0.000131386	hdc homolog, cell cycle regulator
ZFAND1	0.868591	1.64658e-08	zinc finger AN1-type containing 1
CENPC	0.867315	8.73212e-06	centromere protein C
ZNF687	0.867154	1.12113e-12	zinc finger protein 687
CBY1	0.866862	0.00269536	chibby family member 1, beta catenin antagonist
LNX2	0.866248	0.00278333	ligand of numb-protein X 2
SAMD8	0.864419	0.000136394	sterile alpha motif domain containing 8
CEP350	0.863194	1.13588e-05	centrosomal protein 350
RBM18	0.862889	3.04333e-06	RNA binding motif protein 18
MKLN1-AS	0.862887	0.00420082	MKLN1 antisense RNA
CCDC120	0.861414	1.67993e-07	coiled-coil domain containing 120
THAP2	0.860323	0.00317504	THAP domain containing 2
DEF6	0.86026	9.84376e-11	DEF6, guanine nucleotide exchange factor
CCDC53	0.860246	1.52821e-08	NA
ZNF83	0.859636	1.17599e-05	zinc finger protein 83
R3HDM2	0.859406	5.59617e-13	R3H domain containing 2
OSBPL7	0.859365	8.07696e-12	oxysterol binding protein like 7
ZRSR2	0.859213	4.65492e-06	zinc finger CCCH-type, RNA binding motif and serine/arginine rich 2
ACRBP	0.859174	1.1802e-05	acrosin binding protein
MYH7B	0.858918	0.00426491	myosin heavy chain 7B
[truncated: 4,914 more rows]

## Sheet: DoxCytDACvsDoxCyt
Gene ID	log2FoldChange	Adjusted p-value	Description
CDKN1C	7.00407	5.39656e-09	cyclin dependent kinase inhibitor 1C
MIR210	6.26677	5.97859e-08	microRNA 210
PRSS22	5.95523	4.54802e-06	protease, serine 22
MYO15A	5.90154	1.28071e-06	myosin XVA
NAALADL1	5.89497	1.85428e-10	N-acetylated alpha-linked acidic dipeptidase like 1
SFTPA2	5.86443	4.40406e-06	surfactant protein A2
MRPL23-AS1	5.71339	4.17365e-12	MRPL23 antisense RNA 1
TMEM178A	5.56774	8.21425e-07	transmembrane protein 178A
FAM95B1	5.44815	4.76178e-05	family with sequence similarity 95 member B1
LINC00570	5.34001	5.10026e-05	long intergenic non-protein coding RNA 570
SLC6A10P	5.2714	4.36938e-05	solute carrier family 6 member 10, pseudogene
HOTS	5.21671	0.000219463	NA
LINC00866	5.13894	5.12579e-05	long intergenic non-protein coding RNA 866
ANG	5.08226	4.51681e-09	angiogenin
COL17A1	5.03487	1.32738e-05	collagen type XVII alpha 1 chain
INPP5J	4.98714	0.000457391	inositol polyphosphate-5-phosphatase J
DEGS2	4.9615	2.00699e-14	delta 4-desaturase, sphingolipid 2
HHIPL1	4.91004	0.000134067	HHIP like 1
TEKT3	4.90008	0.000391371	tektin 3
LOC100128076	4.8945	2.0237e-08	NA
LINC00605	4.85289	3.88076e-21	long intergenic non-protein coding RNA 605
GLIS3	4.80367	0.00087655	GLIS family zinc finger 3
FAM178B	4.80292	1.63629e-55	family with sequence similarity 178 member B
ELF3	4.78729	0.000102495	E74 like ETS transcription factor 3
CTD-3080P12.3	4.7483	3.64679e-31	NA
SLED1	4.71664	0.00171932	NA
TPSB2	4.66482	2.59457e-48	tryptase beta 2 (gene/pseudogene)
TPSAB1	4.63829	5.22434e-51	tryptase alpha/beta 1
SPRR2G	4.63099	0.000403935	small proline rich protein 2G
LOC100996455	4.61502	0.000594058	NA
ELFN2	4.61228	5.19739e-11	extracellular leucine rich repeat and fibronectin type III domain containing 2
PALM	4.52463	0.00789121	paralemmin
CCDC33	4.52306	2.90664e-05	coiled-coil domain containing 33
CA9	4.51044	0.00295348	carbonic anhydrase 9
LINC00173	4.42077	1.30193e-28	long intergenic non-protein coding RNA 173
LURAP1L	4.37839	0.000341461	leucine rich adaptor protein 1 like
LINC00881	4.32852	0.00333262	long intergenic non-protein coding RNA 881
EPB41L3	4.26155	0.00905274	erythrocyte membrane protein band 4.1 like 3
TBX2-AS1	4.22339	1.81945e-06	TBX2 antisense RNA 1
LRRC25	4.2133	1.17825e-12	leucine rich repeat containing 25
PCOLCE-AS1	4.20209	0.000822815	PCOLCE antisense RNA 1
LINGO1-AS1	4.17274	0.00567006	LINGO1 antisense RNA 1
EPHB3	4.15554	4.87143e-05	EPH receptor B3
PNCK	4.14046	4.90071e-08	pregnancy up-regulated nonubiquitous CaM kinase
SLC5A10	4.11673	0.00756023	solute carrier family 5 member 10
PPP1R1B	4.11348	0.00834717	protein phosphatase 1 regulatory inhibitor subunit 1B
SNORA11	4.10666	0.000117403	small nucleolar RNA, H/ACA box 11
OR1C1	4.09572	0.00504028	olfactory receptor family 1 subfamily C member 1
PCSK4	4.08895	3.1028e-71	proprotein convertase subtilisin/kexin type 4
CD74	4.06831	3.28786e-19	CD74 molecule
NRN1L	4.05184	9.30354e-09	neuritin 1 like
ATP8B3	4.04998	7.7982e-27	ATPase phospholipid transporting 8B3
TPSD1	4.03431	2.86125e-49	tryptase delta 1
ANKRD37	4.02154	9.56446e-41	ankyrin repeat domain 37
DRAIC	4.00773	0.00661741	downregulated RNA in cancer, inhibitor of cell invasion and migration
ZNF568	3.99082	0.00562496	zinc finger protein 568
PTPRR	3.97464	1.00362e-16	protein tyrosine phosphatase, receptor type R
GIPR	3.95735	1.49594e-51	gastric inhibitory polypeptide receptor
MIR210HG	3.94353	3.95002e-70	MIR210 host gene
ARHGAP39	3.93697	1.02525e-82	Rho GTPase activating protein 39
ALDH3B1	3.93606	6.20626e-41	aldehyde dehydrogenase 3 family member B1
ADSSL1	3.93399	0.00387942	adenylosuccinate synthase like 1
C17orf99	3.93354	1.39562e-09	chromosome 17 open reading frame 99
APOBEC3H	3.9251	2.54841e-05	apolipoprotein B mRNA editing enzyme catalytic subunit 3H
LOC101929374	3.90549	0.00316676	NA
LINC01512	3.90475	9.49457e-09	NA
EFEMP2	3.88631	3.69317e-139	EGF containing fibulin like extracellular matrix protein 2
VPS37D	3.87902	9.94797e-15	VPS37D, ESCRT-I subunit
LGMN	3.86364	6.1812e-17	legumain
GH1	3.86273	0.00401184	growth hormone 1
DNASE2B	3.8396	0.00338421	deoxyribonuclease 2 beta
SUMO4	3.82181	0.000887848	small ubiquitin-like modifier 4
ADAMTSL4	3.79321	9.53456e-76	ADAMTS like 4
CRYM	3.73268	8.60483e-12	crystallin mu
MAFA-AS1	3.72767	6.8976e-13	MAFA antisense RNA 1
CLEC4M	3.7209	0.0063634	C-type lectin domain family 4 member M
YPEL2	3.70053	4.81041e-21	yippee like 2
C10orf105	3.69048	0.00538252	chromosome 10 open reading frame 105
PTH2	3.67496	3.15007e-10	parathyroid hormone 2
RNF103-CHMP3	3.67238	4.58225e-12	RNF103-CHMP3 readthrough
NTN4	3.66808	3.41102e-27	netrin 4
LINC00877	3.63166	5.86666e-07	long intergenic non-protein coding RNA 877
GFY	3.62845	1.20365e-10	golgi associated olfactory signaling regulator
EMCN	3.61194	3.70959e-05	endomucin
EVADR	3.61047	0.00123403	NA
EMX2	3.58023	5.24766e-31	empty spiracles homeobox 2
STRC	3.56312	3.76818e-19	stereocilin
HSD17B14	3.53377	1.82377e-43	hydroxysteroid 17-beta dehydrogenase 14
PDE2A	3.51953	2.08141e-08	phosphodiesterase 2A
ITGAX	3.51125	1.12086e-19	integrin subunit alpha X
GSTM5	3.51051	6.25144e-19	glutathione S-transferase mu 5
HILPDA	3.50884	1.59801e-48	hypoxia inducible lipid droplet associated
HRC	3.48718	0.001536	histidine rich calcium binding protein
PIPOX	3.48419	3.95634e-13	pipecolic acid and sarcosine oxidase
KCNN1	3.4803	0.000104631	potassium calcium-activated channel subfamily N member 1
PIK3IP1	3.47464	6.81553e-24	phosphoinositide-3-kinase interacting protein 1
TCP11L2	3.4684	4.59586e-16	t-complex 11 like 2
EFNA3	3.46782	9.99454e-32	ephrin A3
SLC22A31	3.44637	0.00114519	solute carrier family 22 member 31
ZC3H6	3.42189	5.06365e-29	zinc finger CCCH-type containing 6
A4GALT	3.42023	4.32059e-11	alpha 1,4-galactosyltransferase (P blood group)
YPEL3	3.4171	2.65117e-53	yippee like 3
SEMA6B	3.41466	1.15658e-07	semaphorin 6B
VLDLR	3.41184	1.07538e-24	very low density lipoprotein receptor
PRSS30P	3.41163	3.60194e-24	protease, serine, 30 pseudogene
CEACAM18	3.40577	0.000216093	Carcinoembryonic antigen-related cell adhesion molecule 18
LINGO1	3.40382	4.87907e-08	leucine rich repeat and Ig domain containing 1
T	3.39955	5.01558e-09	T brachyury transcription factor
PANX2	3.35264	8.13561e-21	pannexin 2
GPA33	3.34388	4.29544e-05	glycoprotein A33
RNASE4	3.32242	8.83884e-09	ribonuclease A family member 4
AK8	3.30987	7.42586e-27	adenylate kinase 8
PPP1R32	3.29487	9.8368e-44	protein phosphatase 1 regulatory subunit 32
HOXA4	3.28918	0.000105735	homeobox A4
PTPRN	3.28455	3.68531e-17	protein tyrosine phosphatase, receptor type N
TNS4	3.27969	3.25643e-28	tensin 4
SLC39A5	3.27938	0.00643824	solute carrier family 39 member 5
SLC22A18	3.27408	2.63362e-38	solute carrier family 22 member 18
CTSF	3.26414	6.91038e-47	cathepsin F
SYNGR4	3.26386	0.00453038	synaptogyrin 4
PTCH1	3.26291	6.3154e-10	patched 1
LINC01301	3.2529	3.847e-05	long intergenic non-protein coding RNA 1301
GDPD3	3.24875	7.15796e-16	glycerophosphodiester phosphodiesterase domain containing 3
LINC01573	3.24317	1.40589e-06	NA
MYO5B	3.24268	5.28951e-19	myosin VB
SLC6A19	3.23869	9.18563e-20	solute carrier family 6 member 19
KNDC1	3.22106	0.00479433	kinase non-catalytic C-lobe domain containing 1
TBX6	3.21912	6.77997e-24	T-box 6
SPAG4	3.20157	1.80974e-69	sperm associated antigen 4
KLRC4	3.19683	6.43328e-09	killer cell lectin like receptor C4
PTGDS	3.17884	0.0078616	prostaglandin D2 synthase
HAS1	3.17879	0.00709465	hyaluronan synthase 1
SNORD15A	3.16198	0.000591509	small nucleolar RNA, C/D box 15A
C4orf47	3.15459	0.00112488	chromosome 4 open reading frame 47
N4BP2L1	3.14605	1.1008e-79	NEDD4 binding protein 2 like 1
PKP3	3.14522	2.69312e-05	plakophilin 3
HIST1H1C	3.14239	9.37103e-25	histone cluster 1 H1 family member c
PSD2	3.09881	4.04235e-57	pleckstrin and Sec7 domain containing 2
VWF	3.09854	4.43407e-06	von Willebrand factor
PCP2	3.09408	8.13975e-51	Purkinje cell protein 2
MST1L	3.08342	0.000130314	macrophage stimulating 1 like
DICER1-AS1	3.08241	3.34767e-19	DICER1 antisense RNA 1
RHBDF1	3.08131	4.55687e-19	rhomboid 5 homolog 1
CCDC151	3.07663	3.32598e-14	coiled-coil domain containing 151
LINC00908	3.06969	5.40988e-12	long intergenic non-protein coding RNA 908
EPS8L3	3.06857	5.52973e-13	EPS8 like 3
PLEKHH3	3.06128	3.85254e-42	pleckstrin homology, MyTH4 and FERM domain containing H3
GNLY	3.05865	0.00210248	granulysin
KCNQ1DN	3.05055	2.47211e-07	KCNQ1 downstream neighbor (non-protein coding)
OPTN	3.04911	7.40731e-34	optineurin
HCK	3.04151	8.73566e-09	HCK proto-oncogene, Src family tyrosine kinase
SOAT2	3.04151	0.0025799	sterol O-acyltransferase 2
OSER1-AS1	3.04148	1.71538e-21	OSER1 antisense RNA 1 (head to head)
SESN3	3.03973	7.38208e-12	sestrin 3
CSAG3	3.03911	0.00171094	CSAG family member 3
SYTL1	3.03031	3.82283e-55	synaptotagmin like 1
FAM110D	3.02193	6.82668e-14	family with sequence similarity 110 member D
GS1-259H13.2	3.01373	2.62105e-08	NA
SP5	3.01357	0.00482025	Sp5 transcription factor
STX17-AS1	3.00606	0.00010938	STX17 antisense RNA 1
GSDMB	2.99514	2.19305e-60	gasdermin B
C1orf115	2.99176	1.09415e-13	chromosome 1 open reading frame 115
AMT	2.98932	3.66655e-36	aminomethyltransferase
CCNG2	2.98394	1.77274e-24	cyclin G2
KLHL24	2.98222	4.00341e-12	kelch like family member 24
KCNQ1-AS1	2.98151	0.00877349	KCNQ1 antisense RNA 1
CCR10	2.97496	0.00186154	C-C motif chemokine receptor 10
LINC01556	2.97356	0.0012149	long intergenic non-protein coding RNA 1556
PARD6G-AS1	2.97275	3.49247e-05	PARD6G antisense RNA 1
TMEM120A	2.97038	6.52056e-37	transmembrane protein 120A
NDRG1	2.96541	6.29673e-39	N-myc downstream regulated 1
HLA-F-AS1	2.95798	1.04773e-14	HLA-F antisense RNA 1
PROX1-AS1	2.95011	0.000726994	PROX1 antisense RNA 1
PDE4B	2.95004	0.00690724	phosphodiesterase 4B
OTUD1	2.94288	2.31888e-08	OTU deubiquitinase 1
PCAT6	2.93299	4.20583e-26	prostate cancer associated transcript 6 (non-protein coding)
FAM114A1	2.9291	5.36372e-23	family with sequence similarity 114 member A1
YPEL4	2.92107	1.18446e-06	yippee like 4
ZNF385C	2.92053	6.81508e-24	zinc finger protein 385C
DRD4	2.91959	3.29911e-08	dopamine receptor D4
CDC42EP5	2.91869	7.16821e-06	CDC42 effector protein 5
CPEB2	2.91236	0.000732082	cytoplasmic polyadenylation element binding protein 2
PDIA2	2.90312	4.11803e-07	protein disulfide isomerase family A member 2
ANKRD9	2.8992	1.00524e-57	ankyrin repeat domain 9
SLC2A1-AS1	2.88271	2.63213e-22	SLC2A1 antisense RNA 1
LOC100505622	2.88043	0.00167741	NA
FAM132A	2.87662	7.48816e-22	NA
AQP1	2.87651	4.05437e-19	aquaporin 1 (Colton blood group)
LOC100128288	2.87205	0.000212598	NA
CERCAM	2.86847	7.18823e-50	cerebral endothelial cell adhesion molecule
TNFRSF4	2.86578	2.71588e-15	TNF receptor superfamily member 4
IL32	2.86505	7.70072e-07	interleukin 32
ABCC3	2.86375	2.32306e-22	ATP binding cassette subfamily C member 3
LOC100130899	2.86234	5.46262e-08	NA
ADAP1	2.85639	1.12656e-11	ArfGAP with dual PH domains 1
SGK2	2.85264	2.22173e-07	SGK2, serine/threonine kinase 2
MMP28	2.8478	1.82673e-13	matrix metallopeptidase 28
ABTB1	2.83336	4.20372e-64	ankyrin repeat and BTB domain containing 1
TPSG1	2.83296	7.98635e-05	tryptase gamma 1
CAND1.11	2.83197	0.00120575	NA
LOC100506476	2.82286	9.94769e-15	NA
ESPN	2.81132	5.43163e-05	espin
IL36G	2.81014	0.000166507	interleukin 36 gamma
PTK6	2.80863	0.000145305	protein tyrosine kinase 6
LOC100129617	2.80583	4.28224e-08	NA
PLAU	2.80532	3.17334e-08	plasminogen activator, urokinase
PHYHD1	2.79963	0.00307202	phytanoyl-CoA dioxygenase domain containing 1
TNFAIP2	2.79649	1.16698e-45	TNF alpha induced protein 2
SMIM1	2.7924	2.00048e-62	small integral membrane protein 1 (Vel blood group)
DACT3	2.78627	1.97431e-33	dishevelled binding antagonist of beta catenin 3
CHRD	2.78529	0.00314504	chordin
P4HA2-AS1	2.77655	0.00214265	P4HA2 antisense RNA 1
ALDH2	2.76788	0.00298	aldehyde dehydrogenase 2 family (mitochondrial)
ARHGEF17	2.76582	2.57767e-31	Rho guanine nucleotide exchange factor 17
ARHGAP12	2.76434	3.33314e-09	Rho GTPase activating protein 12
LYPD3	2.76316	1.08585e-15	LY6/PLAUR domain containing 3
EBI3	2.76157	7.56946e-06	Epstein-Barr virus induced 3
LOC102577426	2.75478	0.0070767	NA
ALS2CL	2.75395	0.000480043	ALS2 C-terminal like
RASSF4	2.7525	5.45041e-09	Ras association domain family member 4
C20orf202	2.7471	2.34909e-08	chromosome 20 open reading frame 202
MIR29C	2.74178	1.01422e-07	microRNA 29c
SSPO	2.74121	2.04795e-10	SCO-spondin
APLNR	2.73631	4.26926e-08	apelin receptor
STON1	2.73439	1.01893e-10	stonin 1
TRIM63	2.73396	3.13388e-21	tripartite motif containing 63
LMOD1	2.73127	0.00641538	leiomodin 1
HLA-DRA	2.72491	6.01476e-10	major histocompatibility complex, class II, DR alpha
LVRN	2.71105	0.000902253	laeverin
ENO2	2.70799	6.43646e-30	enolase 2
ALDOC	2.70772	6.60675e-47	aldolase, fructose-bisphosphate C
SLC25A42	2.70732	7.38891e-63	solute carrier family 25 member 42
PRKAR2A-AS1	2.70186	2.97405e-08	PRKAR2A antisense RNA 1
CATSPER1	2.70078	1.0827e-28	cation channel sperm associated 1
LPAR2	2.69806	1.57522e-52	lysophosphatidic acid receptor 2
DENND6B	2.69545	1.31256e-28	DENN domain containing 6B
EXOC3L4	2.69325	1.28133e-23	exocyst complex component 3 like 4
MYRF	2.6899	8.00894e-28	myelin regulatory factor
LINC01358	2.68787	6.71487e-07	long intergenic non-protein coding RNA 1358
LOC100507406	2.68567	2.21563e-11	NA
PDGFRB	2.68066	3.6106e-69	platelet derived growth factor receptor beta
HLA-DPB1	2.67906	2.45384e-14	major histocompatibility complex, class II, DP beta 1
INSIG2	2.67835	1.40623e-32	insulin induced gene 2
P4HA2	2.67306	2.78164e-35	prolyl 4-hydroxylase subunit alpha 2
SLAMF9	2.67205	8.46605e-14	SLAM family member 9
GSTO2	2.66009	0.000153527	glutathione S-transferase omega 2
CD72	2.65371	5.93629e-24	CD72 molecule
LRP1	2.65173	5.43831e-25	LDL receptor related protein 1
MARC2	2.6471	2.77607e-07	mitochondrial amidoxime reducing component 2
KIF19	2.64707	5.73583e-19	kinesin family member 19
CREBRF	2.64322	2.06848e-18	CREB3 regulatory factor
KIAA1456	2.6426	0.00162839	KIAA1456
POU5F1P3	2.63757	1.02574e-05	POU class 5 homeobox 1 pseudogene 3
BCAM	2.63682	0.00119159	basal cell adhesion molecule (Lutheran blood group)
PLIN1	2.62367	6.69625e-06	perilipin 1
KIAA1107	2.62276	4.52936e-18	KIAA1107
FLJ26850	2.62023	0.00385219	NA
PPP1R3G	2.61828	2.84257e-06	protein phosphatase 1 regulatory subunit 3G
SMTNL1	2.61544	1.02181e-07	smoothelin like 1
FBXO24	2.61081	0.000886045	F-box protein 24
TMOD1	2.60839	1.77268e-24	tropomodulin 1
ANGPTL4	2.60343	6.13193e-12	angiopoietin like 4
EIF1B-AS1	2.59648	1.27049e-06	EIF1B antisense RNA 1
ZBTB20	2.59626	5.16142e-14	zinc finger and BTB domain containing 20
TXNIP	2.5938	1.07379e-37	thioredoxin interacting protein
SNORD59A	2.58667	7.33034e-07	small nucleolar RNA, C/D box 59A
IL22RA1	2.58227	2.87431e-09	interleukin 22 receptor subunit alpha 1
MIR29B2	2.58135	0.00025164	microRNA 29b-2
BATF2	2.57935	4.38723e-07	basic leucine zipper ATF-like transcription factor 2
FCGBP	2.57089	0.00794725	Fc fragment of IgG binding protein
GKAP1	2.56964	1.28978e-15	G kinase anchoring protein 1
CHAD	2.56793	1.34175e-07	chondroadherin
CR2	2.56552	7.98205e-08	complement C3d receptor 2
LIPE-AS1	2.56363	0.000395235	LIPE antisense RNA 1
CCDC114	2.56132	6.81764e-24	coiled-coil domain containing 114
MAPK13	2.55862	3.29291e-19	mitogen-activated protein kinase 13
ITGB2-AS1	2.55718	0.00230976	ITGB2 antisense RNA 1
LDHD	2.55393	4.01972e-07	lactate dehydrogenase D
ZFHX4	2.55325	2.21374e-13	zinc finger homeobox 4
P2RX6	2.55217	5.15283e-07	purinergic receptor P2X 6
RDH16	2.55126	2.10068e-12	retinol dehydrogenase 16 (all-trans)
HR	2.55007	0.000129116	HR, lysine demethylase and nuclear receptor corepressor
LTF	2.54232	4.11603e-15	lactotransferrin
PFKFB4	2.5286	3.50418e-55	6-phosphofructo-2-kinase/fructose-2,6-biphosphatase 4
MXI1	2.5223	1.57222e-27	MAX interactor 1, dimerization protein
ADGRG3	2.52126	1.93029e-10	adhesion G protein-coupled receptor G3
EXD3	2.51998	9.41759e-30	exonuclease 3'-5' domain containing 3
GOLGA6L9	2.51532	8.7125e-11	golgin A6 family-like 9
RLN1	2.51499	0.000460746	relaxin 1
SEMA6A	2.51494	9.21093e-21	semaphorin 6A
ARID5B	2.51323	4.90517e-15	AT-rich interaction domain 5B
FZD2	2.51029	1.36856e-28	frizzled class receptor 2
SIDT1	2.50721	0.000493169	SID1 transmembrane family member 1
KRT72	2.50482	0.00215672	keratin 72
ZNF436-AS1	2.50454	3.93634e-24	ZNF436 antisense RNA 1
HOXA3	2.50395	0.00013014	homeobox A3
SPATA7	2.50389	7.76343e-05	spermatogenesis associated 7
CD24	2.50328	0.000115845	CD24 molecule
FAM131C	2.50175	3.25883e-07	family with sequence similarity 131 member C
CSF1R	2.49995	1.63585e-06	colony stimulating factor 1 receptor
H1F0	2.49792	1.02052e-46	H1 histone family member 0
ACCS	2.49496	1.49594e-51	1-aminocyclopropane-1-carboxylate synthase homolog (inactive)
MIR5193	2.49345	5.26149e-05	microRNA 5193
VAMP5	2.49318	2.75376e-27	vesicle associated membrane protein 5
SNORD59B	2.49235	3.37058e-06	NA
TRIM47	2.48441	0.00223662	tripartite motif containing 47
LINC01216	2.48361	1.59741e-06	long intergenic non-protein coding RNA 1216
PTPRH	2.48284	7.32363e-19	protein tyrosine phosphatase, receptor type H
MIR221	2.47649	1.89014e-06	microRNA 221
SLC38A3	2.47647	0.000577372	solute carrier family 38 member 3
MIEF2	2.47534	9.06677e-15	mitochondrial elongation factor 2
ADAMTS14	2.47289	4.78807e-20	ADAM metallopeptidase with thrombospondin type 1 motif 14
PSD	2.47209	0.000134025	pleckstrin and Sec7 domain containing
SMARCD3	2.47184	1.25127e-21	SWI/SNF related, matrix associated, actin dependent regulator of chromatin, subfamily d, member 3
DCANP1	2.47091	1.77311e-05	dendritic cell associated nuclear protein
ZNF467	2.46828	1.51036e-23	zinc finger protein 467
CCDC27	2.46827	0.00877547	coiled-coil domain containing 27
CAPN5	2.45515	9.02937e-63	calpain 5
ARG2	2.45309	5.00763e-43	arginase 2
RDM1	2.44768	1.2977e-16	RAD52 motif containing 1
GP9	2.44553	5.92172e-29	glycoprotein IX platelet
BAIAP2L2	2.4451	1.20562e-15	BAI1 associated protein 2 like 2
SMIM14	2.44292	3.46597e-07	small integral membrane protein 14
CBX7	2.44146	1.49811e-15	chromobox 7
TFEB	2.4341	8.74243e-21	transcription factor EB
NGFR	2.43055	2.14716e-20	nerve growth factor receptor
GATSL3	2.42536	3.29036e-24	NA
CHRNE	2.41995	8.0865e-16	cholinergic receptor nicotinic epsilon subunit
ARC	2.4198	0.000205927	activity regulated cytoskeleton associated protein
MST1	2.41885	1.98881e-25	macrophage stimulating 1
LOC100996251	2.4169	0.00391673	NA
RORA-AS1	2.41679	3.78218e-07	RORA antisense RNA 1
HSPB6	2.41562	0.00380865	heat shock protein family B (small) member 6
LOC154761	2.41463	1.04748e-07	NA
RHCG	2.40668	0.0010195	Rh family C glycoprotein
CYP11A1	2.40619	1.50809e-35	cytochrome P450 family 11 subfamily A member 1
MIR324	2.40324	2.65752e-06	microRNA 324
REM2	2.40178	2.69274e-08	RRAD and GEM like GTPase 2
LINC01473	2.40023	5.76092e-05	long intergenic non-protein coding RNA 1473
PARP16	2.39961	3.12379e-32	poly(ADP-ribose) polymerase family member 16
CNTNAP1	2.39776	1.3265e-25	contactin associated protein 1
RN7SK	2.39761	2.52436e-08	RNA, 7SK small nuclear
TJP3	2.39682	1.97593e-05	tight junction protein 3
RPS10P7	2.39659	2.74539e-13	ribosomal protein S10 pseudogene 7
RAP1GAP	2.3895	1.71515e-37	RAP1 GTPase activating protein
PPM1J	2.38862	8.80489e-15	protein phosphatase, Mg2+/Mn2+ dependent 1J
B3GALT4	2.38795	2.5122e-17	beta-1,3-galactosyltransferase 4
LDLRAD2	2.38622	9.05526e-06	low density lipoprotein receptor class A domain containing 2
HLA-J	2.38341	1.88862e-15	major histocompatibility complex, class I, J (pseudogene)
CPZ	2.37832	0.00197002	carboxypeptidase Z
ACBD4	2.37648	1.53703e-34	acyl-CoA binding domain containing 4
PIGZ	2.37406	1.85587e-17	phosphatidylinositol glycan anchor biosynthesis class Z
LOC100507006	2.37373	4.98692e-07	NA
TNXB	2.37342	8.67431e-14	tenascin XB
LRP4-AS1	2.37321	1.18458e-05	LRP4 antisense RNA 1
EBF4	2.37141	3.17208e-14	early B-cell factor 4
LOC729970	2.36858	0.00433992	NA
CD52	2.3665	4.50915e-55	CD52 molecule
SCGN	2.3642	8.38961e-26	secretagogin, EF-hand calcium binding protein
FER1L4	2.36293	9.13032e-07	fer-1 like family member 4, pseudogene
GZMM	2.36074	0.000232595	granzyme M
UBR5-AS1	2.36032	1.29945e-27	UBR5 antisense RNA 1
BTBD8	2.35548	0.00102858	BTB domain containing 8
C8G	2.3553	6.30181e-16	complement C8 gamma chain
SAT1	2.35429	1.88614e-19	spermidine/spermine N1-acetyltransferase 1
RRAS	2.3525	1.58248e-31	RAS related
LOC729737	2.3517	1.36493e-16	NA
TMEM8B	2.35168	8.05481e-29	transmembrane protein 8B
FOXH1	2.35013	0.00490734	forkhead box H1
FCGR3A	2.34898	0.00177355	Fc fragment of IgG receptor IIIa
LOC100131564	2.34798	2.39524e-40	NA
RAB26	2.34727	5.93629e-24	RAB26, member RAS oncogene family
CACNA2D2	2.34703	6.31605e-15	calcium voltage-gated channel auxiliary subunit alpha2delta 2
ADAMTS7	2.34394	2.56791e-08	ADAM metallopeptidase with thrombospondin type 1 motif 7
EFCC1	2.34237	0.000999937	EF-hand and coiled-coil domain containing 1
TRAF3IP2	2.34077	2.67607e-27	TRAF3 interacting protein 2
SPEF2	2.34074	2.1979e-06	sperm flagellar 2
P4HA1	2.33598	5.43268e-30	prolyl 4-hydroxylase subunit alpha 1
SNORD117	2.33533	0.00545705	small nucleolar RNA, C/D box 117
SECTM1	2.32734	4.26521e-08	secreted and transmembrane 1
BTN3A1	2.32611	1.27544e-38	butyrophilin subfamily 3 member A1
LINC01001	2.32436	4.71277e-06	long intergenic non-protein coding RNA 1001
ROCK1P1	2.32268	0.00177476	Rho associated coiled-coil containing protein kinase 1 pseudogene 1
FADS3	2.31884	1.80669e-19	fatty acid desaturase 3
GNG7	2.31808	1.25442e-12	G protein subunit gamma 7
PNMA2	2.31544	0.000479887	PNMA family member 2
LGR4	2.31147	1.76305e-10	leucine rich repeat containing G protein-coupled receptor 4
ABHD4	2.30175	6.08054e-23	abhydrolase domain containing 4
LOC101060091	2.29943	0.000773057	NA
HYPK	2.29887	0.000824582	huntingtin interacting protein K
MIR548AR	2.29387	0.00862136	microRNA 548ar
SMIM6	2.29341	4.82876e-31	small integral membrane protein 6
SYNE4	2.28744	2.8533e-05	spectrin repeat containing nuclear envelope family member 4
CCDC81	2.28309	0.000626264	coiled-coil domain containing 81
ACTG1P17	2.27746	2.59453e-07	actin gamma 1 pseudogene 17
EFNA1	2.27716	2.78595e-07	ephrin A1
HLA-F	2.27653	6.09162e-46	major histocompatibility complex, class I, F
MST1P2	2.27411	8.58668e-15	macrophage stimulating 1 pseudogene 2
SLC13A5	2.26888	5.17833e-07	solute carrier family 13 member 5
HOXA13	2.26657	0.00151852	homeobox A13
FAIM2	2.26495	7.2452e-08	Fas apoptotic inhibitory molecule 2
LGR6	2.25904	3.31072e-10	leucine rich repeat containing G protein-coupled receptor 6
MTL5	2.2589	2.3586e-48	NA
SAMD13	2.25794	6.15927e-12	sterile alpha motif domain containing 13
DOC2A	2.25381	4.19725e-11	double C2 domain alpha
LOC653513	2.25362	0.00151353	NA
DBNDD1	2.25306	1.89175e-07	dysbindin domain containing 1
SLC44A4	2.25272	9.94038e-05	solute carrier family 44 member 4
STK32B	2.24693	7.94063e-06	serine/threonine kinase 32B
TIFAB	2.24626	0.000217514	TIFA inhibitor
KIAA1522	2.24352	1.13129e-36	KIAA1522
CALCOCO1	2.24129	2.66435e-33	calcium binding and coiled-coil domain 1
CXCL16	2.23962	0.00477611	C-X-C motif chemokine ligand 16
N4BP3	2.23881	1.53131e-28	NEDD4 binding protein 3
SEMA3F	2.23256	1.97239e-22	semaphorin 3F
AZIN1-AS1	2.23027	4.87907e-08	AZIN1 antisense RNA 1
NOL3	2.22932	4.28412e-18	nucleolar protein 3
LOC100507412	2.22578	2.05529e-12	NA
ZFYVE28	2.22405	1.94039e-09	zinc finger FYVE-type containing 28
GOLGA2	2.2237	3.6407e-37	golgin A2
RASA4B	2.21962	0.00144101	RAS p21 protein activator 4B
RRAGD	2.21739	1.42867e-29	Ras related GTP binding D
PNPLA7	2.21199	3.0573e-22	patatin like phospholipase domain containing 7
NATD1	2.21006	3.82145e-12	N-acetyltransferase domain containing 1
LOC113230	2.20629	4.08653e-11	NA
LINC01133	2.20629	0.000167291	long intergenic non-protein coding RNA 1133
GOLGA2P7	2.20516	1.05077e-05	golgin A2 pseudogene 7
ADIRF	2.20216	0.000202485	adipogenesis regulatory factor
GAA	2.20177	6.70256e-25	glucosidase alpha, acid
SLC34A1	2.20066	3.34701e-32	solute carrier family 34 member 1
LINC01002	2.19413	8.1295e-39	long intergenic non-protein coding RNA 1002
MFI2-AS1	2.19368	5.42201e-18	NA
NPC1L1	2.18503	1.31387e-15	NPC1 like intracellular cholesterol transporter 1
SUGT1P3	2.18437	0.00110869	SGT1 homolog, MIS12 kinetochore complex assembly cochaperone pseudogene 3
LRRC8E	2.17463	5.72146e-18	leucine rich repeat containing 8 VRAC subunit E
MIATNB	2.17022	3.21803e-05	MIAT neighbor (non-protein coding)
OXCT1-AS1	2.16966	0.00208313	OXCT1 antisense RNA 1
LAMB2P1	2.16914	1.39693e-05	NA
PLAC8	2.16899	0.000193756	placenta specific 8
HLA-DRB1	2.16873	0.00052849	major histocompatibility complex, class II, DR beta 1
SH3TC1	2.16636	4.14199e-08	SH3 domain and tetratricopeptide repeats 1
LINC00266-3	2.16531	0.00911957	NA
C15orf53	2.16215	1.99671e-22	chromosome 15 open reading frame 53
CBLB	2.16131	5.92102e-14	Cbl proto-oncogene B
TPM2	2.16049	3.00749e-33	tropomyosin 2
SENP7	2.15928	1.65548e-12	SUMO1/sentrin specific peptidase 7
KLRC2	2.15777	1.39675e-20	killer cell lectin like receptor C2
ENO3	2.15658	2.55942e-40	enolase 3
SEZ6L2	2.15621	3.68239e-14	seizure related 6 homolog like 2
PLCD1	2.15308	2.22346e-16	phospholipase C delta 1
FAM83F	2.15303	0.000165476	family with sequence similarity 83 member F
ZBTB25	2.15189	4.34078e-18	zinc finger and BTB domain containing 25
FLJ37201	2.14781	0.00296618	NA
HES7	2.1452	6.80104e-13	hes family bHLH transcription factor 7
KIAA0355	2.14489	3.1384e-20	KIAA0355
MIR100HG	2.14388	0.00170123	mir-100-let-7a-2-mir-125b-1 cluster host gene
EMP1	2.14066	5.27839e-07	epithelial membrane protein 1
GDPD4	2.13932	1.52764e-08	glycerophosphodiester phosphodiesterase domain containing 4
ARHGAP26	2.13904	1.02085e-06	Rho GTPase activating protein 26
RARRES3	2.13336	2.09969e-13	retinoic acid receptor responder 3
ATG16L2	2.13336	1.26622e-37	autophagy related 16 like 2
CDK5R2	2.13305	0.00234039	cyclin dependent kinase 5 regulatory subunit 2
RCSD1	2.13145	7.42077e-39	RCSD domain containing 1
NRTN	2.13022	0.00269602	neurturin
SLC15A2	2.12916	3.17183e-17	solute carrier family 15 member 2
LRRC75B	2.12382	0.000272339	leucine rich repeat containing 75B
C2orf82	2.12048	4.42997e-06	chromosome 2 open reading frame 82
LMCD1-AS1	2.11917	0.00134986	LMCD1 antisense RNA 1 (head to head)
LIN7B	2.11026	9.57774e-16	lin-7 homolog B, crumbs cell polarity complex component
UCN	2.10839	9.4087e-15	urocortin
DEPTOR	2.10338	1.41772e-06	DEP domain containing MTOR interacting protein
NRN1	2.10274	9.98437e-19	neuritin 1
PGLYRP3	2.1009	0.00601398	peptidoglycan recognition protein 3
GPAT3	2.10087	7.56814e-17	glycerol-3-phosphate acyltransferase 3
LSP1	2.09826	1.00761e-15	lymphocyte-specific protein 1
DAPK2	2.09726	6.87441e-11	death associated protein kinase 2
PTGDR2	2.09538	5.19522e-16	prostaglandin D2 receptor 2
ATP6V1G2	2.09457	1.53848e-09	ATPase H+ transporting V1 subunit G2
LOX	2.09327	7.86173e-17	lysyl oxidase
HLA-E	2.09089	3.44655e-34	major histocompatibility complex, class I, E
ZNF862	2.09008	2.47053e-30	zinc finger protein 862
CAPS	2.08909	8.38699e-15	calcyphosine
DPEP2	2.08621	2.77368e-17	dipeptidase 2
COL6A4P2	2.0824	1.32927e-10	collagen type VI alpha 4 pseudogene 2
ATP6V1C2	2.08155	2.15474e-11	ATPase H+ transporting V1 subunit C2
C16orf86	2.08093	3.7422e-09	chromosome 16 open reading frame 86
KIAA1407	2.07899	6.77942e-13	NA
VWA5A	2.07748	1.60284e-20	von Willebrand factor A domain containing 5A
LOC100507291	2.07727	1.75373e-06	NA
CLEC4A	2.07693	1.03346e-06	C-type lectin domain family 4 member A
NHLRC4	2.07578	2.05353e-11	NHL repeat containing 4
C19orf38	2.07436	1.34142e-10	chromosome 19 open reading frame 38
TYRP1	2.07361	9.75227e-07	tyrosinase related protein 1
MYO15B	2.07241	3.68035e-25	myosin XVB
ITGAL	2.06758	1.38786e-27	integrin subunit alpha L
FBXL8	2.06406	1.20004e-15	F-box and leucine rich repeat protein 8
LINC00672	2.06019	1.53348e-05	long intergenic non-protein coding RNA 672
TUBBP5	2.0585	1.84454e-05	tubulin beta pseudogene 5
NYAP1	2.05806	7.4209e-05	neuronal tyrosine phosphorylated phosphoinositide-3-kinase adaptor 1
LOC101929224	2.05799	1.41229e-15	NA
NCALD	2.05774	1.28633e-21	neurocalcin delta
ANKZF1	2.05655	5.86889e-70	ankyrin repeat and zinc finger domain containing 1
C12orf76	2.05361	2.5122e-17	chromosome 12 open reading frame 76
CCDC28A	2.05264	1.89624e-35	coiled-coil domain containing 28A
PTPRVP	2.05082	1.05522e-07	protein tyrosine phosphatase, receptor type V, pseudogene
ACTA2	2.04876	1.44211e-14	actin, alpha 2, smooth muscle, aorta
ABCA7	2.04357	7.40912e-42	ATP binding cassette subfamily A member 7
TESK2	2.04254	5.65566e-26	testis-specific kinase 2
FGD5	2.04099	2.26076e-10	FYVE, RhoGEF and PH domain containing 5
PAIP2B	2.04012	1.51446e-20	poly(A) binding protein interacting protein 2B
HCG27	2.03846	1.58846e-10	HLA complex group 27 (non-protein coding)
STX11	2.03765	1.13066e-24	syntaxin 11
BAIAP3	2.03689	0.00247794	BAI1 associated protein 3
CREB3L4	2.03536	4.99742e-43	cAMP responsive element binding protein 3 like 4
SLC16A5	2.03452	7.90661e-39	solute carrier family 16 member 5
SRGAP3	2.03415	0.00444472	SLIT-ROBO Rho GTPase activating protein 3
ADRB1	2.03276	0.0011087	adrenoceptor beta 1
CSF3R	2.03147	2.58092e-14	colony stimulating factor 3 receptor
PRRT2	2.02847	2.81353e-10	proline rich transmembrane protein 2
GGTA1P	2.02687	1.44776e-07	glycoprotein, alpha-galactosyltransferase 1 pseudogene
LINC01474	2.02643	0.00179571	long intergenic non-protein coding RNA 1474
LOC553103	2.02472	0.00590071	NA
MXD4	2.02406	8.80736e-27	MAX dimerization protein 4
ACKR2	2.02366	1.39387e-12	atypical chemokine receptor 2
C18orf32	2.02081	2.14962e-08	chromosome 18 open reading frame 32
AOAH	2.02044	5.60817e-08	acyloxyacyl hydrolase
LMTK3	2.01838	1.1451e-05	lemur tyrosine kinase 3
LOC100133669	2.0174	0.00123371	NA
SLC17A5	2.01332	1.27651e-12	solute carrier family 17 member 5
RHOXF1	2.00952	0.000613365	Rhox homeobox family member 1
LOC283335	2.00809	0.00249282	NA
SAT2	2.00417	5.94935e-25	spermidine/spermine N1-acetyltransferase family member 2
LOC644285	2.0036	0.00024855	NA
IZUMO4	2.00308	2.97776e-07	IZUMO family member 4
FOXD2-AS1	2.00301	6.23293e-26	FOXD2 adjacent opposite strand RNA 1
MOV10L1	2.00134	5.19121e-11	Mov10 RISC complex RNA helicase like 1
CMAHP	1.99634	4.79272e-18	cytidine monophospho-N-acetylneuraminic acid hydroxylase, pseudogene
YPEL5	1.99394	1.52927e-22	yippee like 5
C10orf11	1.99033	7.37438e-08	NA
ORAI3	1.98954	4.2479e-28	ORAI calcium release-activated calcium modulator 3
TP53INP1	1.9893	5.70261e-10	tumor protein p53 inducible nuclear protein 1
TBC1D10A	1.98884	4.68205e-22	TBC1 domain family member 10A
DNAJC4	1.98876	4.78597e-38	DnaJ heat shock protein family (Hsp40) member C4
PRORSD1P	1.98819	8.83628e-14	prolyl-tRNA synthetase associated domain containing 1, pseudogene
ZSWIM4	1.98815	3.926e-12	zinc finger SWIM-type containing 4
DNAJB2	1.98783	4.35475e-20	DnaJ heat shock protein family (Hsp40) member B2
TCEA2	1.98219	3.06547e-17	transcription elongation factor A2
GLIS2	1.98077	3.06446e-22	GLIS family zinc finger 2
TBX19	1.98043	1.61011e-12	T-box 19
HDAC5	1.98027	1.14953e-33	histone deacetylase 5
PBX4	1.97962	1.82615e-13	PBX homeobox 4
MT2A	1.97616	4.76292e-16	metallothionein 2A
HABP2	1.97534	4.75701e-11	hyaluronan binding protein 2
LINC00847	1.97526	8.06641e-29	long intergenic non-protein coding RNA 847
TRPT1	1.97497	1.71837e-36	tRNA phosphotransferase 1
PLSCR4	1.97495	1.1081e-10	phospholipid scramblase 4
CAPN11	1.97128	1.26958e-29	calpain 11
PNRC1	1.97035	1.29351e-20	proline rich nuclear receptor coactivator 1
CUL7	1.96693	8.12151e-27	cullin 7
CD1D	1.96616	4.39359e-05	CD1d molecule
CARD14	1.96566	0.000682902	caspase recruitment domain family member 14
RUFY4	1.96536	3.46751e-05	RUN and FYVE domain containing 4
OIT3	1.96494	2.8654e-09	oncoprotein induced transcript 3
PBXIP1	1.96366	7.92139e-64	PBX homeobox interacting protein 1
MTCL1	1.96302	1.47979e-13	microtubule crosslinking factor 1
NACC2	1.96202	1.09874e-12	NACC family member 2
JUP	1.961	4.89342e-16	junction plakoglobin
PPP1R3B	1.95959	2.6391e-13	protein phosphatase 1 regulatory subunit 3B
CYS1	1.95913	0.00901672	cystin 1
LAMB2	1.95594	2.14439e-45	laminin subunit beta 2
SIGLEC12	1.95509	1.21733e-05	sialic acid binding Ig like lectin 12 (gene/pseudogene)
CCDC153	1.95465	1.39772e-06	coiled-coil domain containing 153
TP53INP2	1.95416	2.51364e-37	tumor protein p53 inducible nuclear protein 2
SLC25A29	1.95365	9.9206e-39	solute carrier family 25 member 29
CPT1B	1.95284	0.000848455	carnitine palmitoyltransferase 1B
LINC01314	1.95174	0.000897689	NA
C12orf60	1.95019	0.000145932	chromosome 12 open reading frame 60
LRRC63	1.9481	1.03282e-05	leucine rich repeat containing 63
CDSN	1.94708	0.00193715	corneodesmosin
KLHDC8B	1.94607	1.06034e-36	kelch domain containing 8B
CBFA2T2	1.94371	4.43254e-22	CBFA2/RUNX1 translocation partner 2
PAN2	1.94121	5.04159e-41	PAN2 poly(A) specific ribonuclease subunit
ADAM11	1.93899	0.000152459	ADAM metallopeptidase domain 11
LMBR1L	1.9374	2.31939e-64	limb development membrane protein 1 like
YPEL1	1.93652	3.61808e-06	yippee like 1
FAM193B	1.93335	9.6308e-41	family with sequence similarity 193 member B
HEXIM2	1.93108	3.83524e-15	hexamethylene bisacetamide inducible 2
SEMA3B	1.92738	8.80646e-05	semaphorin 3B
CLIP2	1.924	2.42758e-20	CAP-Gly domain containing linker protein 2
PCDH18	1.9229	0.00180246	protocadherin 18
RNASET2	1.92199	2.62154e-10	ribonuclease T2
CEP170P1	1.92127	0.00266453	centrosomal protein 170 pseudogene 1
LOC100507557	1.92093	0.00696885	NA
TRIM7	1.9201	5.77789e-27	tripartite motif containing 7
TMEM134	1.9199	1.01323e-23	transmembrane protein 134
GABARAPL1	1.91861	4.903e-27	GABA type A receptor associated protein like 1
DES	1.91833	1.0359e-11	desmin
CLIP3	1.91777	5.99664e-08	CAP-Gly domain containing linker protein 3
KLF10	1.91536	1.82513e-54	Kruppel like factor 10
TMEM159	1.91489	1.01577e-15	transmembrane protein 159
MANBA	1.9142	3.69784e-25	mannosidase beta
MT1X	1.91363	1.31213e-12	metallothionein 1X
SNAI1	1.91139	8.72614e-05	snail family transcriptional repressor 1
TET1	1.91116	1.55649e-09	tet methylcytosine dioxygenase 1
ALDH6A1	1.90865	1.14813e-23	aldehyde dehydrogenase 6 family member A1
RAD52	1.90622	1.86653e-32	RAD52 homolog, DNA repair protein
APOL2	1.9059	3.90399e-21	apolipoprotein L2
HMGCL	1.90151	1.30706e-39	3-hydroxymethyl-3-methylglutaryl-CoA lyase
FGF11	1.8984	3.58906e-44	fibroblast growth factor 11
CD27-AS1	1.88998	9.93355e-54	CD27 antisense RNA 1
NFIL3	1.88905	6.56219e-16	nuclear factor, interleukin 3 regulated
GPR173	1.88752	2.27113e-18	G protein-coupled receptor 173
MINK1	1.88713	5.15741e-39	misshapen like kinase 1
TMEM86A	1.88686	0.00069906	transmembrane protein 86A
LRG1	1.88594	1.58988e-14	leucine rich alpha-2-glycoprotein 1
AHNAK	1.88503	0.000658514	AHNAK nucleoprotein
EFCAB12	1.88483	0.00240488	EF-hand calcium binding domain 12
KLC4	1.87549	7.49964e-31	kinesin light chain 4
ATP13A4	1.87534	8.37338e-08	ATPase 13A4
FKBP1B	1.87285	5.57839e-10	FK506 binding protein 1B
IFIH1	1.87239	1.22763e-17	interferon induced with helicase C domain 1
LRRC75A	1.87232	2.42085e-34	leucine rich repeat containing 75A
COL6A2	1.8711	2.21998e-10	collagen type VI alpha 2 chain
MAPRE3	1.87041	2.91224e-12	microtubule associated protein RP/EB family member 3
LOC728743	1.86907	8.33713e-25	NA
REPS2	1.86391	0.00270824	RALBP1 associated Eps domain containing 2
EMX2OS	1.85946	3.69157e-05	EMX2 opposite strand/antisense RNA
SLC25A37	1.85888	8.78159e-30	solute carrier family 25 member 37
NAPA-AS1	1.85711	4.72899e-07	NAPA antisense RNA 1
SYVN1	1.85599	1.81848e-23	synoviolin 1
PRSS57	1.85334	4.02319e-10	protease, serine 57
TRPC1	1.84792	1.12924e-16	transient receptor potential cation channel subfamily C member 1
PGLYRP4	1.84773	1.79665e-07	peptidoglycan recognition protein 4
EPSTI1	1.84635	4.45328e-27	epithelial stromal interaction 1
IGIP	1.84582	1.9265e-08	IgA inducing protein
CHST12	1.84532	3.60666e-24	carbohydrate sulfotransferase 12
FAM8A1	1.84516	8.00353e-13	family with sequence similarity 8 member A1
OBFC1	1.8433	3.6965e-31	NA
DBH-AS1	1.84257	0.000395235	DBH antisense RNA 1
LINC00888	1.84212	1.11722e-14	long intergenic non-protein coding RNA 888
HSF4	1.83927	2.85969e-21	heat shock transcription factor 4
KCTD7	1.83908	1.47527e-09	potassium channel tetramerization domain containing 7
LRRC23	1.83785	6.65833e-12	leucine rich repeat containing 23
PLCXD1	1.83774	3.41455e-23	phosphatidylinositol specific phospholipase C X domain containing 1
PDE6G	1.83695	1.06346e-27	phosphodiesterase 6G
NT5M	1.83629	1.13355e-40	5',3'-nucleotidase, mitochondrial
FAM26F	1.8337	4.73592e-26	NA
ARHGAP33	1.83208	9.61152e-42	Rho GTPase activating protein 33
LOC643201	1.8289	7.70756e-13	NA
BNIP3	1.8277	7.29583e-23	BCL2 interacting protein 3
GPR162	1.82753	2.25109e-15	G protein-coupled receptor 162
GBP2	1.82718	1.34822e-09	guanylate binding protein 2
SERINC2	1.82601	0.000309021	serine incorporator 2
BNIPL	1.82411	3.48314e-06	BCL2 interacting protein like
DPY19L1P1	1.82403	1.07188e-07	DPY19L1 pseudogene 1
SPEG	1.82393	1.9097e-10	SPEG complex locus
DLL4	1.82374	7.82435e-06	delta like canonical Notch ligand 4
RWDD2A	1.81923	4.11303e-11	RWD domain containing 2A
PRX	1.81797	0.000689217	periaxin
PPM1N	1.81701	3.70265e-21	protein phosphatase, Mg2+/Mn2+ dependent 1N (putative)
GDPD1	1.81563	4.23128e-18	glycerophosphodiester phosphodiesterase domain containing 1
LOC101927549	1.81554	0.00169913	NA
TMCC2	1.81525	6.85725e-33	transmembrane and coiled-coil domain family 2
CHRNA7	1.81204	1.83409e-08	cholinergic receptor nicotinic alpha 7 subunit
SNX33	1.81099	4.43282e-26	sorting nexin 33
LOC100132057	1.80929	8.94671e-06	NA
PDZK1IP1	1.80817	1.98384e-06	PDZK1 interacting protein 1
ICAM5	1.80708	1.54464e-49	intercellular adhesion molecule 5
LBX2	1.80673	4.45772e-09	ladybird homeobox 2
CIB3	1.80243	0.00273433	calcium and integrin binding family member 3
WASIR2	1.80171	2.79552e-15	WASH and IL9R antisense RNA 2
TTBK2	1.80111	1.39108e-07	tau tubulin kinase 2
ERBB3	1.79942	0.000682096	erb-b2 receptor tyrosine kinase 3
COL9A2	1.79897	2.81926e-13	collagen type IX alpha 2 chain
TXLNB	1.79647	1.11683e-09	taxilin beta
C5orf56	1.79624	3.98667e-20	chromosome 5 open reading frame 56
LOC100506159	1.79576	2.03162e-07	NA
RNF208	1.79443	3.98992e-19	ring finger protein 208
CACNA1I	1.79434	1.3206e-06	calcium voltage-gated channel subunit alpha1 I
THBS4	1.79369	0.000299712	thrombospondin 4
PIK3R6	1.79301	9.56518e-31	phosphoinositide-3-kinase regulatory subunit 6
PRSS16	1.79267	9.48375e-15	protease, serine 16
CRHR1-IT1	1.79033	1.95085e-15	NA
HAPLN2	1.78666	1.98987e-05	hyaluronan and proteoglycan link protein 2
ALPK1	1.78547	1.40153e-22	alpha kinase 1
ACSM1	1.78433	0.00279398	acyl-CoA synthetase medium chain family member 1
ACAD11	1.78423	7.88503e-07	acyl-CoA dehydrogenase family member 11
TNNI3	1.78227	1.21259e-13	troponin I3, cardiac type
SCN1A	1.78048	0.00948554	sodium voltage-gated channel alpha subunit 1
CKM	1.77829	1.41482e-08	creatine kinase, M-type
CNFN	1.77782	0.00992561	cornifelin
PTPRF	1.77665	8.94354e-13	protein tyrosine phosphatase, receptor type F
PLLP	1.77392	0.000133002	plasmolipin
TSC22D3	1.76945	5.68176e-15	TSC22 domain family member 3
PHLDB3	1.76895	2.06654e-24	pleckstrin homology like domain family B member 3
NUDT18	1.76725	1.34893e-18	nudix hydrolase 18
LINC00649	1.76686	2.5084e-12	long intergenic non-protein coding RNA 649
KIAA1257	1.76479	0.00449199	KIAA1257
CTIF	1.7629	1.53132e-40	cap binding complex dependent translation initiation factor
USP30	1.76226	9.32355e-18	ubiquitin specific peptidase 30
SLC15A3	1.76049	0.00326451	solute carrier family 15 member 3
ZNF318	1.76034	4.25981e-16	zinc finger protein 318
SMOX	1.7587	3.25643e-28	spermine oxidase
SLC35D2	1.75606	1.92254e-30	solute carrier family 35 member D2
CCT6B	1.75383	5.77431e-11	chaperonin containing TCP1 subunit 6B
MFSD2B	1.75185	8.34645e-13	major facilitator superfamily domain containing 2B
PLEKHG5	1.75153	3.62646e-08	pleckstrin homology and RhoGEF domain containing G5
LOC101928304	1.75085	0.00205891	NA
BAHCC1	1.7503	1.01323e-23	BAH domain and coiled-coil containing 1
MSANTD1	1.74887	0.00493375	Myb/SANT DNA binding domain containing 1
HLA-A	1.74852	6.33687e-29	major histocompatibility complex, class I, A
NT5E	1.74829	0.0019241	5'-nucleotidase ecto
GDPD5	1.74738	7.97085e-52	glycerophosphodiester phosphodiesterase domain containing 5
MYO7A	1.74729	0.000213051	myosin VIIA
PGPEP1	1.74592	3.11404e-48	pyroglutamyl-peptidase I
ANKRD45	1.74526	0.00599514	ankyrin repeat domain 45
C3	1.74285	4.48959e-05	complement C3
ABCA2	1.74225	2.07147e-38	ATP binding cassette subfamily A member 2
STARD10	1.74146	1.32194e-18	StAR related lipid transfer domain containing 10
P3H3	1.74066	1.71011e-13	prolyl 3-hydroxylase 3
LAMA5	1.74003	4.51509e-34	laminin subunit alpha 5
SPSB3	1.73937	8.48938e-28	splA/ryanodine receptor domain and SOCS box containing 3
SLC9A9	1.73792	1.40356e-12	solute carrier family 9 member A9
DHX58	1.73759	4.34022e-24	DExH-box helicase 58
APOBEC3D	1.73622	1.44553e-19	apolipoprotein B mRNA editing enzyme catalytic subunit 3D
PRSS53	1.73441	2.37445e-12	protease, serine 53
CFAP58-AS1	1.73267	0.00112938	CFAP58 antisense RNA 1 (head to head)
ANKRA2	1.72921	7.42692e-33	ankyrin repeat family A member 2
HBB	1.72693	1.43621e-18	hemoglobin subunit beta
HES6	1.7261	1.7404e-10	hes family bHLH transcription factor 6
GGT1	1.72507	2.3342e-05	gamma-glutamyltransferase 1
ZNF395	1.72419	1.33756e-42	zinc finger protein 395
RHPN1	1.72181	6.29791e-18	rhophilin Rho GTPase binding protein 1
CAPN14	1.72135	3.06009e-07	calpain 14
ACSF2	1.7168	8.53727e-26	acyl-CoA synthetase family member 2
YIPF2	1.71677	5.60122e-24	Yip1 domain family member 2
TCIRG1	1.71496	5.29126e-35	T-cell immune regulator 1, ATPase H+ transporting V0 subunit a3
P2RX7	1.71304	2.45952e-09	purinergic receptor P2X 7
ABHD8	1.71298	2.0347e-32	abhydrolase domain containing 8
C3orf18	1.70962	1.67004e-31	chromosome 3 open reading frame 18
PLA2G6	1.70879	2.72979e-14	phospholipase A2 group VI
RND1	1.70768	3.38359e-06	Rho family GTPase 1
TMEM63B	1.70709	9.06597e-35	transmembrane protein 63B
SNORD21	1.70594	0.000148937	small nucleolar RNA, C/D box 21
SULT1A2	1.70453	0.0019831	sulfotransferase family 1A member 2
ZMYND12	1.70031	0.000422361	zinc finger MYND-type containing 12
CA5B	1.69768	1.52938e-17	carbonic anhydrase 5B
SEC24A	1.69711	1.65302e-08	SEC24 homolog A, COPII coat complex component
ACAP1	1.69607	1.92739e-39	ArfGAP with coiled-coil, ankyrin repeat and PH domains 1
LYRM9	1.69545	3.74235e-12	LYR motif containing 9
BBS2	1.69386	9.86087e-31	Bardet-Biedl syndrome 2
DHDH	1.69294	1.92318e-07	dihydrodiol dehydrogenase
KIF13A	1.69258	2.19636e-06	kinesin family member 13A
FMNL1	1.69071	8.18681e-18	formin like 1
GCKR	1.68982	4.46814e-07	glucokinase regulator
MIR22HG	1.68798	1.25571e-13	MIR22 host gene
PTPN5	1.68704	0.00331934	protein tyrosine phosphatase, non-receptor type 5
GJA3	1.68661	6.18511e-06	gap junction protein alpha 3
LINC01237	1.68616	0.00183674	long intergenic non-protein coding RNA 1237
FOXL2NB	1.68604	1.97375e-15	FOXL2 neighbor
SCART1	1.68593	1.60791e-16	scavenger receptor family member expressed on T-cells 1
TRAF3IP3	1.68581	1.82921e-14	TRAF3 interacting protein 3
MYZAP	1.68564	4.12493e-22	myocardial zonula adherens protein
ST3GAL4-AS1	1.68512	4.7986e-09	NA
TPST1	1.68431	9.5819e-09	tyrosylprotein sulfotransferase 1
GPR132	1.68362	2.99694e-08	G protein-coupled receptor 132
TOB1	1.68212	2.51696e-09	transducer of ERBB2, 1
SH2D3C	1.68086	5.44453e-25	SH2 domain containing 3C
SLC9B1	1.68075	4.38711e-05	solute carrier family 9 member B1
NEK2	1.68036	4.41882e-16	NIMA related kinase 2
VWA3B	1.67963	0.00651058	von Willebrand factor A domain containing 3B
MXD3	1.67925	2.19013e-26	MAX dimerization protein 3
FBXO16	1.67784	3.75557e-08	F-box protein 16
CPA3	1.67756	1.79253e-16	carboxypeptidase A3
TUBG2	1.67729	5.51426e-16	tubulin gamma 2
TSPAN7	1.67558	1.3942e-15	tetraspanin 7
SELM	1.67367	1.92863e-10	NA
F11R	1.67335	1.59768e-19	F11 receptor
ZNF683	1.6731	0.000390983	zinc finger protein 683
ARAP1	1.67126	3.56596e-49	ArfGAP with RhoGAP domain, ankyrin repeat and PH domain 1
TMEM55A	1.66953	1.12029e-09	NA
SPATA20	1.66924	4.88838e-30	spermatogenesis associated 20
RAB11FIP5	1.66911	4.74267e-22	RAB11 family interacting protein 5
HSD17B13	1.66893	0.000143946	hydroxysteroid 17-beta dehydrogenase 13
CRYL1	1.66881	1.82313e-29	crystallin lambda 1
CD79A	1.66556	4.76826e-07	CD79a molecule
CETP	1.66491	5.22937e-10	cholesteryl ester transfer protein
TEX29	1.66483	6.82653e-05	testis expressed 29
ING4	1.66463	6.29563e-27	inhibitor of growth family member 4
LOC101929066	1.66387	0.0048397	NA
CST7	1.66276	1.68865e-08	cystatin F
C11orf68	1.66196	7.15858e-32	chromosome 11 open reading frame 68
KDELR3	1.66075	5.56137e-13	KDEL endoplasmic reticulum protein retention receptor 3
SOSTDC1	1.65985	2.63503e-08	sclerostin domain containing 1
TEAD3	1.65935	1.80499e-06	TEA domain transcription factor 3
SPINT1	1.65812	4.36175e-17	serine peptidase inhibitor, Kunitz type 1
EFNA4	1.6557	1.98781e-08	ephrin A4
LPCAT4	1.65486	5.09888e-28	lysophosphatidylcholine acyltransferase 4
MAP3K7CL	1.65302	3.56993e-13	MAP3K7 C-terminal like
CACNA1H	1.65207	0.000878223	calcium voltage-gated channel subunit alpha1 H
GIMAP1	1.65203	1.39778e-06	GTPase, IMAP family member 1
CIB2	1.64822	0.00336767	calcium and integrin binding family member 2
BLVRB	1.64532	5.84985e-17	biliverdin reductase B
P2RX5	1.64514	1.63289e-09	purinergic receptor P2X 5
C19orf35	1.64496	0.00217562	NA
ARL4D	1.64403	0.000134424	ADP ribosylation factor like GTPase 4D
FAM214B	1.64364	4.21137e-31	family with sequence similarity 214 member B
NFKB2	1.64284	4.07613e-26	nuclear factor kappa B subunit 2
SLC12A4	1.64249	1.72642e-34	solute carrier family 12 member 4
CLSTN3	1.64241	4.09578e-32	calsyntenin 3
RASSF7	1.6419	1.00019e-17	Ras association domain family member 7
SEC24D	1.63874	1.35916e-13	SEC24 homolog D, COPII coat complex component
RILPL1	1.6377	0.000325913	Rab interacting lysosomal protein like 1
LINC-PINT	1.63719	1.76593e-18	long intergenic non-protein coding RNA, p53 induced transcript
GALM	1.63648	4.93202e-07	galactose mutarotase
SERPING1	1.63553	6.38418e-30	serpin family G member 1
LTK	1.63455	6.30614e-21	leukocyte receptor tyrosine kinase
PURG	1.63426	0.000984055	purine rich element binding protein G
LOC102724814	1.63419	6.3151e-10	NA
PLD1	1.63287	3.33951e-09	phospholipase D1
DLGAP1-AS1	1.63279	0.00517331	DLGAP1 antisense RNA 1
MYO1G	1.63227	2.55685e-39	myosin IG
SDHAF4	1.63185	2.86527e-12	succinate dehydrogenase complex assembly factor 4
RAB20	1.63151	4.39486e-25	RAB20, member RAS oncogene family
SPIN4	1.63149	7.21964e-05	spindlin family member 4
CHRNB1	1.63092	4.14034e-18	cholinergic receptor nicotinic beta 1 subunit
SULT2B1	1.63057	5.0017e-06	sulfotransferase family 2B member 1
PLEKHA2	1.63026	8.41109e-19	pleckstrin homology domain containing A2
TUBB1	1.6252	3.28404e-12	tubulin beta 1 class VI
RNF122	1.62459	2.72043e-15	ring finger protein 122
RBM44	1.62352	0.00167592	RNA binding motif protein 44
CDH23	1.62334	1.19055e-07	cadherin related 23
EPHA2	1.62206	0.0096849	EPH receptor A2
CACNA2D1	1.62097	3.97839e-09	calcium voltage-gated channel auxiliary subunit alpha2delta 1
RNF215	1.62063	1.48455e-25	ring finger protein 215
C11orf21	1.61874	9.89714e-23	chromosome 11 open reading frame 21
GOLGA5	1.61858	7.0313e-20	golgin A5
THAP8	1.61827	1.98755e-09	THAP domain containing 8
ATP6AP1L	1.61784	4.82447e-14	ATPase H+ transporting accessory protein 1 like
HSD17B8	1.61742	0.00178651	hydroxysteroid 17-beta dehydrogenase 8
LOC100507487	1.6162	2.5202e-07	NA
CPOX	1.61618	1.22729e-15	coproporphyrinogen oxidase
SAMD9L	1.61576	2.79976e-10	sterile alpha motif domain containing 9 like
WHAMMP2	1.61499	8.47066e-12	WAS protein homolog associated with actin, golgi membranes and microtubules pseudogene 2
PDGFB	1.61433	0.00234936	platelet derived growth factor subunit B
SEMA4C	1.61117	9.232e-49	semaphorin 4C
MIB2	1.61032	6.69978e-40	mindbomb E3 ubiquitin protein ligase 2
REEP6	1.60936	1.59726e-20	receptor accessory protein 6
EML2	1.60652	1.96181e-40	echinoderm microtubule associated protein like 2
FHIT	1.60641	3.29149e-08	fragile histidine triad
MAP3K15	1.60637	5.89412e-15	mitogen-activated protein kinase kinase kinase 15
LOC101927588	1.60449	0.000255613	NA
ZP3	1.60436	1.49305e-15	zona pellucida glycoprotein 3
RGS17	1.60411	6.11488e-09	regulator of G protein signaling 17
VAT1	1.60221	4.94389e-23	vesicle amine transport 1
PRG2	1.60175	0.00264668	proteoglycan 2, pro eosinophil major basic protein
PCOLCE	1.60162	4.6159e-16	procollagen C-endopeptidase enhancer
UBE2H	1.5997	1.41432e-14	ubiquitin conjugating enzyme E2 H
LOC101928034	1.59828	9.7305e-11	NA
BMF	1.59804	1.11939e-11	Bcl2 modifying factor
ADCY10	1.59709	9.73459e-07	adenylate cyclase 10
FAM110A	1.59688	2.7873e-19	family with sequence similarity 110 member A
C9orf172	1.59588	0.000276084	chromosome 9 open reading frame 172
LINC00987	1.59353	9.26212e-07	long intergenic non-protein coding RNA 987
MARCH9	1.59189	4.74579e-17	membrane associated ring-CH-type finger 9
BHLHE40	1.58998	0.00020317	basic helix-loop-helix family member e40
POLD4	1.58978	3.28149e-21	DNA polymerase delta 4, accessory subunit
GLYCTK-AS1	1.58915	1.52929e-08	GLYCTK antisense RNA 1
CA11	1.58817	2.15507e-11	carbonic anhydrase 11
FOXD1	1.5879	2.05734e-07	forkhead box D1
EZH1	1.58509	3.51654e-25	enhancer of zeste 1 polycomb repressive complex 2 subunit
HCG23	1.58495	0.00119178	HLA complex group 23 (non-protein coding)
PHF21A	1.58481	2.30541e-18	PHD finger protein 21A
HSPA7	1.58199	1.20679e-13	heat shock protein family A (Hsp70) member 7
LITAF	1.58158	3.95948e-12	lipopolysaccharide induced TNF factor
GMIP	1.58146	3.08364e-27	GEM interacting protein
IGSF9	1.58123	3.28489e-06	immunoglobulin superfamily member 9
NBR1	1.5809	1.26408e-13	NBR1, autophagy cargo receptor
DNHD1	1.57905	8.97161e-14	dynein heavy chain domain 1
RNF113A	1.57887	2.23571e-27	ring finger protein 113A
GCNT1	1.57782	9.57221e-15	glucosaminyl (N-acetyl) transferase 1, core 2
RAB3IL1	1.57592	3.4786e-07	RAB3A interacting protein like 1
CDK18	1.57554	6.50673e-48	cyclin dependent kinase 18
KLHDC2	1.57396	9.7957e-32	kelch domain containing 2
ANO8	1.57192	4.14503e-20	anoctamin 8
FRS3	1.56938	8.15588e-12	fibroblast growth factor receptor substrate 3
CRACR2B	1.56912	1.17318e-09	calcium release activated channel regulator 2B
DLK1	1.56906	1.4483e-07	delta like non-canonical Notch ligand 1
LMNTD2	1.56803	3.142e-07	lamin tail domain containing 2
HOXA11-AS	1.56629	4.03514e-16	HOXA11 antisense RNA
N4BP2L2-IT2	1.55924	3.58439e-10	N4BPL2 intronic transcript 2
PAQR8	1.55735	4.48896e-10	progestin and adipoQ receptor family member 8
NMNAT3	1.55616	9.22304e-21	nicotinamide nucleotide adenylyltransferase 3
IRF2	1.55563	4.42486e-16	interferon regulatory factor 2
CRELD1	1.55502	5.28319e-24	cysteine rich with EGF like domains 1
LOC283788	1.55398	9.21114e-21	NA
PLB1	1.55342	1.05063e-06	phospholipase B1
LTC4S	1.55334	1.95595e-22	leukotriene C4 synthase
FCGRT	1.55253	1.99418e-11	Fc fragment of IgG receptor and transporter
LOC254896	1.55203	0.0003226	NA
SLCO2B1	1.55061	1.01916e-08	solute carrier organic anion transporter family member 2B1
CFAP36	1.55048	1.86816e-20	cilia and flagella associated protein 36
FBXO40	1.54993	0.000182529	F-box protein 40
DDIT4	1.54935	4.45775e-10	DNA damage inducible transcript 4
HSD17B6	1.54537	1.50147e-10	hydroxysteroid 17-beta dehydrogenase 6
HIST1H2AC	1.54507	9.5451e-06	histone cluster 1 H2A family member c
KLF8	1.54403	6.72784e-13	Kruppel like factor 8
TP53TG1	1.54165	4.36092e-08	TP53 target 1 (non-protein coding)
ADM2	1.54134	3.8267e-07	adrenomedullin 2
ZNF160	1.54097	2.04782e-18	zinc finger protein 160
TOM1L2	1.53963	2.89037e-28	target of myb1 like 2 membrane trafficking protein
FMO5	1.53942	9.54421e-10	flavin containing monooxygenase 5
CRAT	1.53886	7.0313e-20	carnitine O-acetyltransferase
IRF5	1.53703	2.02926e-22	interferon regulatory factor 5
TLR9	1.53648	0.000970654	toll like receptor 9
ENPP3	1.53619	5.54155e-05	ectonucleotide pyrophosphatase/phosphodiesterase 3
LPPR2	1.53501	1.44322e-18	NA
RNF181	1.53359	1.78767e-26	ring finger protein 181
PATL2	1.53286	8.6493e-06	PAT1 homolog 2
GPR35	1.53276	2.40692e-07	G protein-coupled receptor 35
AMHR2	1.53274	5.4052e-18	anti-Mullerian hormone receptor type 2
SMPD3	1.53127	7.66667e-06	sphingomyelin phosphodiesterase 3
RFNG	1.53046	2.02138e-30	RFNG O-fucosylpeptide 3-beta-N-acetylglucosaminyltransferase
MAGEH1	1.5302	2.63892e-14	MAGE family member H1
MCEE	1.52934	1.69533e-12	methylmalonyl-CoA epimerase
UBE2Q2P2	1.52933	0.00316346	ubiquitin conjugating enzyme E2 Q2 pseudogene 2
EREG	1.52933	3.1511e-08	epiregulin
EXT1	1.52696	3.47924e-22	exostosin glycosyltransferase 1
SMPDL3A	1.52538	1.85122e-06	sphingomyelin phosphodiesterase acid like 3A
CLEC2D	1.5238	4.28991e-13	C-type lectin domain family 2 member D
IL23A	1.52218	3.56174e-05	interleukin 23 subunit alpha
ZER1	1.51822	2.31971e-29	zyg-11 related cell cycle regulator
OSBPL7	1.51465	1.41943e-35	oxysterol binding protein like 7
SMIM24	1.51345	9.54239e-19	small integral membrane protein 24
KCNAB1	1.51326	3.98344e-10	potassium voltage-gated channel subfamily A member regulatory beta subunit 1
PPP2R5B	1.51174	1.91093e-24	protein phosphatase 2 regulatory subunit B'beta
LRMP	1.51167	1.2485e-11	lymphoid restricted membrane protein
GPR174	1.51082	1.39867e-05	G protein-coupled receptor 174
ZSCAN16-AS1	1.51061	3.61436e-13	ZSCAN16 antisense RNA 1
NFKBIL1	1.50979	4.99158e-18	NFKB inhibitor like 1
MICA	1.5083	3.31058e-12	MHC class I polypeptide-related sequence A
MEGF9	1.5081	1.15145e-07	multiple EGF like domains 9
RHEBL1	1.50774	2.45969e-14	RHEB like 1
TBC1D17	1.5073	2.78871e-20	TBC1 domain family member 17
GUSBP2	1.50682	0.00517677	glucuronidase, beta pseudogene 2
AGER	1.50644	1.12645e-14	advanced glycosylation end-product specific receptor
UTY	1.50605	0.00596114	ubiquitously transcribed tetratricopeptide repeat containing, Y-linked
ARID3A	1.50542	5.22156e-11	AT-rich interaction domain 3A
SWT1	1.50368	7.52058e-14	SWT1, RNA endoribonuclease homolog
SERINC4	1.50322	1.46176e-14	serine incorporator 4
OR2T8	1.50137	0.000265122	olfactory receptor family 2 subfamily T member 8
RBM43	1.49844	1.02799e-08	RNA binding motif protein 43
ACBD3	1.49816	2.78436e-08	acyl-CoA binding domain containing 3
PHF1	1.49688	7.655e-30	PHD finger protein 1
PTAFR	1.49564	7.96107e-07	platelet activating factor receptor
MAOA	1.49181	1.06023e-08	monoamine oxidase A
TRIM46	1.49011	5.49789e-13	tripartite motif containing 46
HBP1	1.48974	3.32321e-07	HMG-box transcription factor 1
HOXC9	1.48944	9.13298e-05	homeobox C9
KIZ	1.48911	5.9262e-21	kizuna centrosomal protein
CPED1	1.48894	0.000687591	cadherin like and PC-esterase domain containing 1
BCKDHA	1.48849	1.56258e-33	branched chain keto acid dehydrogenase E1, alpha polypeptide
NFATC4	1.48833	5.89824e-31	nuclear factor of activated T-cells 4
TLR2	1.48644	0.000363934	toll like receptor 2
CXorf38	1.48636	2.50702e-16	chromosome X open reading frame 38
MATN1-AS1	1.48496	5.5726e-07	MATN1 antisense RNA 1
KCNMB4	1.48478	2.38428e-21	potassium calcium-activated channel subfamily M regulatory beta subunit 4
RBL2	1.48446	8.88682e-13	RB transcriptional corepressor like 2
GOLGA6L10	1.48355	0.00748584	golgin A6 family-like 10
C17orf59	1.4832	5.58997e-23	NA
OSR2	1.4827	9.98215e-09	odd-skipped related transciption factor 2
EML2-AS1	1.48145	3.52581e-06	EML2 antisense RNA 1
PLAG1	1.48108	7.30401e-11	PLAG1 zinc finger
C1orf204	1.47969	0.000293548	NA
THBS3	1.4796	5.81465e-09	thrombospondin 3
SYDE2	1.47904	1.21044e-06	synapse defective Rho GTPase homolog 2
GRAMD1A	1.47871	1.92458e-42	GRAM domain containing 1A
FAM117A	1.4761	1.21691e-23	family with sequence similarity 117 member A
SDCCAG8	1.47492	5.42363e-24	serologically defined colon cancer antigen 8
MTMR3	1.47465	5.28781e-12	myotubularin related protein 3
ARRDC3	1.47393	2.72835e-08	arrestin domain containing 3
RAB37	1.47314	6.55965e-23	RAB37, member RAS oncogene family
PCBP4	1.47063	1.59151e-15	poly(rC) binding protein 4
KDM4B	1.47061	2.57448e-26	lysine demethylase 4B
SLC11A1	1.47009	2.23054e-07	solute carrier family 11 member 1
TRPM4	1.46921	1.13442e-13	transient receptor potential cation channel subfamily M member 4
NICN1	1.4686	2.28225e-14	nicolin 1
KBTBD3	1.46788	1.67985e-08	kelch repeat and BTB domain containing 3
CIR1	1.46743	3.55822e-17	corepressor interacting with RBPJ, 1
WNK4	1.46743	1.46492e-07	WNK lysine deficient protein kinase 4
ADCY6	1.46742	1.72916e-32	adenylate cyclase 6
FER1L5	1.46646	1.56567e-10	fer-1 like family member 5
AURKC	1.46558	0.000323695	aurora kinase C
RAPGEF4	1.46538	5.69267e-06	Rap guanine nucleotide exchange factor 4
TRIM69	1.46335	0.00129702	tripartite motif containing 69
MBOAT1	1.46266	5.22714e-21	membrane bound O-acyltransferase domain containing 1
DBP	1.4616	1.97408e-16	D-box binding PAR bZIP transcription factor
ITGB7	1.4589	1.07367e-17	integrin subunit beta 7
PLEKHG1	1.45827	2.11509e-10	pleckstrin homology and RhoGEF domain containing G1
FGFR3	1.45807	2.67536e-17	fibroblast growth factor receptor 3
LINC00938	1.4579	8.56289e-24	NA
MORN4	1.45785	8.39232e-08	MORN repeat containing 4
LOC100506548	1.45781	4.35789e-25	NA
CCDC15	1.45709	4.06716e-10	coiled-coil domain containing 15
ZNF516	1.45624	8.24663e-20	zinc finger protein 516
ENTPD3-AS1	1.45615	0.00399937	ENTPD3 antisense RNA 1
MS4A6A	1.45601	3.1164e-08	membrane spanning 4-domains A6A
ARFGAP1	1.45586	6.85725e-33	ADP ribosylation factor GTPase activating protein 1
CLK3	1.45571	4.49682e-24	CDC like kinase 3
WHAMMP3	1.45549	8.84924e-12	WAS protein homolog associated with actin, golgi membranes and microtubules pseudogene 3
TMEM63C	1.45482	0.00143057	transmembrane protein 63C
SNAPC3	1.45443	1.80467e-13	small nuclear RNA activating complex polypeptide 3
SHC3	1.45431	0.00552703	SHC adaptor protein 3
LINC00520	1.45265	0.000849174	long intergenic non-protein coding RNA 520
FAM210B	1.45146	3.86274e-06	family with sequence similarity 210 member B
LOC100996255	1.45075	6.32923e-11	NA
SLC24A5	1.45007	0.00185006	solute carrier family 24 member 5
ID2-AS1	1.44964	0.0035524	ID2 antisense RNA 1 (head to head)
LINC00299	1.44922	0.000197139	long intergenic non-protein coding RNA 299
ZBTB7B	1.44831	3.90565e-27	zinc finger and BTB domain containing 7B
ADAMTS13	1.44803	4.24937e-08	ADAM metallopeptidase with thrombospondin type 1 motif 13
BTN3A2	1.44802	3.63507e-28	butyrophilin subfamily 3 member A2
LOC101929140	1.44792	0.00689796	NA
ANXA2R	1.44714	1.13501e-14	annexin A2 receptor
SNX21	1.44694	1.72274e-05	sorting nexin family member 21
MAP6	1.44661	0.000389875	microtubule associated protein 6
LINC00116	1.44505	0.000105939	long intergenic non-protein coding RNA 116
PTGS1	1.44489	1.01255e-31	prostaglandin-endoperoxide synthase 1
ADCK3	1.44486	1.69817e-26	NA
RLN2	1.44359	8.86072e-08	relaxin 2
PLXNB1	1.44329	0.000143813	plexin B1
SERPINF1	1.443	1.4288e-07	serpin family F member 1
IL2RG	1.44222	2.91034e-27	interleukin 2 receptor subunit gamma
LINC00152	1.44132	2.99312e-20	NA
TRIQK	1.44074	1.61512e-09	triple QxxK/R motif containing
GNG8	1.43989	1.24135e-11	G protein subunit gamma 8
ZNF581	1.43949	7.4948e-20	zinc finger protein 581
KCNJ11	1.43863	1.72894e-05	potassium voltage-gated channel subfamily J member 11
CD37	1.43826	4.47726e-42	CD37 molecule
XPNPEP2	1.43778	0.00948111	X-prolyl aminopeptidase 2
GNRH1	1.43561	7.82847e-14	gonadotropin releasing hormone 1
NMRK1	1.4356	8.59905e-13	nicotinamide riboside kinase 1
ZNF277	1.43542	3.51419e-18	zinc finger protein 277
ST3GAL4	1.4349	1.47495e-30	ST3 beta-galactoside alpha-2,3-sialyltransferase 4
MUSTN1	1.43409	0.00464299	musculoskeletal, embryonic nuclear protein 1
MAMSTR	1.43396	0.00202184	MEF2 activating motif and SAP domain containing transcriptional regulator
EGR1	1.43361	5.18728e-08	early growth response 1
GRINA	1.43354	1.06014e-24	glutamate ionotropic receptor NMDA type subunit associated protein 1
CCDC159	1.43323	2.24179e-14	coiled-coil domain containing 159
RASIP1	1.43212	1.10964e-08	Ras interacting protein 1
DNM1	1.43014	1.04396e-08	dynamin 1
IDH1-AS1	1.42985	0.00386433	IDH1 antisense RNA 1
ACRBP	1.42952	3.12026e-14	acrosin binding protein
TMEM191A	1.42936	0.00906796	transmembrane protein 191A (pseudogene)
BIN1	1.42824	5.24924e-26	bridging integrator 1
CYP21A1P	1.42742	0.00955099	cytochrome P450 family 21 subfamily A member 1, pseudogene
MAPK3	1.42739	5.5717e-23	mitogen-activated protein kinase 3
DAB2IP	1.42715	6.53981e-06	DAB2 interacting protein
AP1G2	1.42546	2.18111e-28	adaptor related protein complex 1 gamma 2 subunit
TGM2	1.42543	3.72168e-14	transglutaminase 2
RNASE1	1.42541	0.0011298	ribonuclease A family member 1, pancreatic
USP28	1.42535	1.61972e-09	ubiquitin specific peptidase 28
MAP3K14-AS1	1.42496	3.55371e-07	MAP3K14 antisense RNA 1
NIPSNAP1	1.42427	1.70156e-26	nipsnap homolog 1
JRKL-AS1	1.42384	0.000123522	JRKL antisense RNA 1
FZD7	1.42327	7.40662e-09	frizzled class receptor 7
SIX5	1.42147	9.79948e-08	SIX homeobox 5
ZG16B	1.41942	3.38926e-20	zymogen granule protein 16B
DOCK6	1.41868	2.83526e-40	dedicator of cytokinesis 6
FAM46C	1.41859	1.15313e-09	family with sequence similarity 46 member C
TVP23C	1.4184	6.24967e-08	trans-golgi network vesicle protein 23 homolog C
SHF	1.41832	5.90467e-06	Src homology 2 domain containing F
FN3K	1.41807	3.73645e-06	fructosamine 3 kinase
UNKL	1.41805	1.49969e-17	unkempt family like zinc finger
H1FX-AS1	1.41732	0.00127519	H1FX antisense RNA 1
DNAJB5	1.41713	3.16068e-05	DnaJ heat shock protein family (Hsp40) member B5
LHX1	1.41673	0.000136991	LIM homeobox 1
KCNN4	1.41658	2.51582e-15	potassium calcium-activated channel subfamily N member 4
LOC101929378	1.41493	4.80768e-06	NA
FUT1	1.4146	6.10657e-17	fucosyltransferase 1 (H blood group)
LINC01305	1.41337	3.20946e-07	long intergenic non-protein coding RNA 1305
QPRT	1.41295	3.91236e-25	quinolinate phosphoribosyltransferase
KDELR1	1.41281	9.99009e-23	KDEL endoplasmic reticulum protein retention receptor 1
SCAI	1.41092	2.0237e-08	suppressor of cancer cell invasion
MESP1	1.4102	3.15849e-05	mesoderm posterior bHLH transcription factor 1
LOC143666	1.40948	0.00626502	NA
NEURL1B	1.40839	3.29271e-14	neuralized E3 ubiquitin protein ligase 1B
GPC2	1.408	0.00315421	glypican 2
ADPRM	1.40726	4.32692e-13	ADP-ribose/CDP-alcohol diphosphatase, manganese dependent
ZNF853	1.40694	9.58319e-05	zinc finger protein 853
HEIH	1.40501	2.58635e-23	hepatocellular carcinoma up-regulated EZH2-associated long non-coding RNA
CD244	1.40446	9.14891e-17	CD244 molecule
ATP1A1-AS1	1.40409	0.00584037	ATP1A1 antisense RNA 1
NINJ1	1.40223	1.80623e-09	ninjurin 1
DLGAP4	1.40181	1.79827e-23	DLG associated protein 4
ADAMTS10	1.39994	2.84074e-05	ADAM metallopeptidase with thrombospondin type 1 motif 10
TRAPPC6A	1.39948	9.93532e-19	trafficking protein particle complex 6A
ZNF433	1.39884	1.88e-09	zinc finger protein 433
DRC7	1.39876	0.00290241	dynein regulatory complex subunit 7
LINC00910	1.39811	4.09173e-05	long intergenic non-protein coding RNA 910
NAPB	1.39793	1.68326e-07	NSF attachment protein beta
MITF	1.39721	5.7215e-05	melanogenesis associated transcription factor
LXN	1.39644	0.00211814	latexin
ADGRB2	1.39534	4.46072e-06	adhesion G protein-coupled receptor B2
LOC101926955	1.39485	1.37182e-05	NA
HOXD1	1.39466	6.09934e-05	homeobox D1
WHAMM	1.39221	2.2035e-12	WAS protein homolog associated with actin, golgi membranes and microtubules
NES	1.39145	0.000455445	nestin
WIPI1	1.3908	2.84905e-18	WD repeat domain, phosphoinositide interacting 1
SRP14-AS1	1.39056	1.14271e-06	SRP14 antisense RNA1 (head to head)
BRICD5	1.39005	0.00181806	BRICHOS domain containing 5
SERPINH1	1.38997	1.12413e-50	serpin family H member 1
AUH	1.38995	9.36039e-11	AU RNA binding methylglutaconyl-CoA hydratase
MAP2K5	1.38978	1.36987e-15	mitogen-activated protein kinase kinase 5
ABCC6	1.3895	0.00102196	ATP binding cassette subfamily C member 6
FGF17	1.38859	0.00311739	fibroblast growth factor 17
NTN1	1.38789	2.6486e-06	netrin 1
DMXL1	1.38763	1.72147e-10	Dmx like 1
FAM24B	1.38748	1.23938e-13	family with sequence similarity 24 member B
WDR54	1.38657	1.00973e-36	WD repeat domain 54
PDE4DIP	1.38547	1.72078e-09	phosphodiesterase 4D interacting protein
MAML2	1.3849	4.12211e-06	mastermind like transcriptional coactivator 2
PPP1R3E	1.38475	2.11368e-09	protein phosphatase 1 regulatory subunit 3E
TOLLIP-AS1	1.38408	0.00595129	TOLLIP antisense RNA 1 (head to head)
FOXO6	1.38333	3.90234e-08	forkhead box O6
USP3-AS1	1.38263	0.00115813	USP3 antisense RNA 1
CCSAP	1.38236	3.31798e-07	centriole, cilia and spindle associated protein
FAM229A	1.37937	6.90173e-11	family with sequence similarity 229 member A
FPR3	1.37912	1.04812e-05	formyl peptide receptor 3
TDRD3	1.37876	2.20074e-12	tudor domain containing 3
ZFPL1	1.37873	1.74425e-21	zinc finger protein like 1
TTC39C-AS1	1.37716	0.000262742	TTC39C antisense RNA 1
ADGRA2	1.37606	8.19263e-07	adhesion G protein-coupled receptor A2
TMEM91	1.37605	2.405e-16	transmembrane protein 91
RUNDC3A	1.37449	3.45705e-06	RUN domain containing 3A
CD68	1.37448	2.85885e-14	CD68 molecule
L3MBTL1	1.37429	5.09101e-12	L3MBTL1, histone methyl-lysine binding protein
FAM65C	1.37248	8.86317e-22	NA
LOC101927267	1.37166	0.00497419	NA
NCKIPSD	1.3704	3.03022e-30	NCK interacting protein with SH3 domain
RINL	1.3695	1.19422e-37	Ras and Rab interactor like
TP53I11	1.36897	1.26334e-05	tumor protein p53 inducible protein 11
HLA-C	1.3687	5.00621e-20	major histocompatibility complex, class I, C
CMTM5	1.36856	2.01359e-42	CKLF like MARVEL transmembrane domain containing 5
SHISA4	1.36792	1.68427e-06	shisa family member 4
MMP24-AS1	1.36772	5.25099e-30	NA
LOC401320	1.36733	2.31395e-12	NA
SPTBN4	1.36683	0.000176506	spectrin beta, non-erythrocytic 4
FAM221A	1.36634	5.70535e-06	family with sequence similarity 221 member A
C1QTNF6	1.36536	6.56336e-12	C1q and TNF related 6
MVB12B	1.36524	7.56441e-06	multivesicular body subunit 12B
ASB12	1.36424	0.0061643	ankyrin repeat and SOCS box containing 12
TNRC6B	1.36389	6.75902e-09	trinucleotide repeat containing 6B
SLC22A5	1.36385	3.54986e-06	solute carrier family 22 member 5
SIDT2	1.36379	3.30878e-14	SID1 transmembrane family member 2
TGIF1	1.36304	1.21935e-05	TGFB induced factor homeobox 1
CCS	1.36242	7.21269e-14	copper chaperone for superoxide dismutase
PRKAB2	1.36242	4.77263e-11	protein kinase AMP-activated non-catalytic subunit beta 2
FRG1HP	1.3623	2.08241e-15	FSHD region gene 1 family member H, pseudogene
EPB41L4A-AS1	1.3619	1.56818e-20	EPB41L4A antisense RNA 1
PAGE2B	1.36167	0.000422361	PAGE family member 2B
MYH7B	1.36162	1.35912e-06	myosin heavy chain 7B
LRRC37B	1.36113	5.2043e-16	leucine rich repeat containing 37B
TXNRD3	1.36074	0.000610908	thioredoxin reductase 3
ARNT	1.3606	4.21514e-12	aryl hydrocarbon receptor nuclear translocator
TRAF1	1.36053	1.19537e-07	TNF receptor associated factor 1
PRAF2	1.36024	1.77462e-16	PRA1 domain family member 2
CCL28	1.35841	2.40275e-10	C-C motif chemokine ligand 28
CIITA	1.35648	0.000359763	class II major histocompatibility complex transactivator
FLCN	1.35639	2.56371e-11	folliculin
U2AF1	1.35493	1.55664e-06	U2 small nuclear RNA auxiliary factor 1
ZFPM2	1.35448	0.00292105	zinc finger protein, FOG family member 2
RFX3	1.35432	1.0518e-09	regulatory factor X3
LOC100506844	1.35425	1.1083e-13	NA
TTTY14	1.35369	0.000250664	testis-specific transcript, Y-linked 14 (non-protein coding)
GOLGA1	1.35148	1.11237e-22	golgin A1
PPP1R15A	1.35044	2.03795e-24	protein phosphatase 1 regulatory subunit 15A
METTL21B	1.34968	5.54912e-12	NA
RTP4	1.34881	3.47081e-06	receptor transporter protein 4
LMBRD1	1.34877	4.74749e-10	LMBR1 domain containing 1
HOXB5	1.34857	2.4665e-05	homeobox B5
DNAJB9	1.34851	8.80068e-05	DnaJ heat shock protein family (Hsp40) member B9
MEI1	1.34637	1.41553e-09	meiotic double-stranded break formation protein 1
TP53I13	1.34528	1.18251e-12	tumor protein p53 inducible protein 13
BNIP3L	1.34501	1.38104e-10	BCL2 interacting protein 3 like
STRA6	1.34453	8.27424e-11	stimulated by retinoic acid 6
H1FX	1.34286	4.70877e-16	H1 histone family member X
AATK	1.34264	6.96236e-10	apoptosis associated tyrosine kinase
CNNM2	1.34174	9.37748e-12	cyclin and CBS domain divalent metal cation transport mediator 2
CCDC88B	1.34126	1.92207e-11	coiled-coil domain containing 88B
ERMP1	1.34106	2.63808e-13	endoplasmic reticulum metallopeptidase 1
CCDC162P	1.34089	5.95843e-05	coiled-coil domain containing 162, pseudogene
JAK2	1.33995	9.09934e-10	Janus kinase 2
AKT3	1.33987	6.72745e-09	AKT serine/threonine kinase 3
ARHGAP23	1.33782	0.000674618	Rho GTPase activating protein 23
SLC28A3	1.33688	0.000103604	solute carrier family 28 member 3
DYM	1.33583	8.06102e-13	dymeclin
IAH1	1.33499	3.29271e-14	isoamyl acetate hydrolyzing esterase 1 (putative)
ZNF579	1.33422	2.90394e-18	zinc finger protein 579
LGALS9	1.33334	1.56536e-13	galectin 9
LOH12CR2	1.33258	0.00321591	loss of heterozygosity, 12, chromosomal region 2 (non-protein coding)
ERICH2	1.33246	6.54624e-15	glutamate rich 2
ITGB4	1.33234	8.98468e-07	integrin subunit beta 4
MT1E	1.33232	2.70648e-06	metallothionein 1E
POLI	1.33199	1.4947e-16	DNA polymerase iota
MIR4435-2HG	1.33176	2.71447e-22	MIR4435-2 host gene
MCAM	1.32974	1.76504e-07	melanoma cell adhesion molecule
PGM5P2	1.32952	0.000100132	phosphoglucomutase 5 pseudogene 2
IL11RA	1.32933	8.57273e-08	interleukin 11 receptor subunit alpha
PHF7	1.32845	1.03419e-10	PHD finger protein 7
PDZD2	1.32775	0.000280996	PDZ domain containing 2
LOC100130872	1.32694	0.000729308	NA
KCNK1	1.32681	3.70619e-05	potassium two pore domain channel subfamily K member 1
MAPKAPK5-AS1	1.32632	6.74413e-19	MAPKAPK5 antisense RNA 1
FOXO4	1.32584	1.92225e-10	forkhead box O4
INCA1	1.32537	1.47781e-05	inhibitor of CDK, cyclin A1 interacting protein 1
DFNA5	1.32531	8.18649e-07	NA
PROX1	1.32343	0.0023372	prospero homeobox 1
S100P	1.32328	0.00187577	S100 calcium binding protein P
AHSA2	1.32306	9.23838e-46	activator of HSP90 ATPase homolog 2
C14orf28	1.32284	0.000159529	chromosome 14 open reading frame 28
XRCC6BP1	1.32272	3.33709e-15	NA
TRIM16L	1.32245	0.000299438	tripartite motif containing 16 like
GPSM3	1.32116	4.22696e-25	G protein signaling modulator 3
IQGAP3	1.3211	1.08967e-19	IQ motif containing GTPase activating protein 3
CD48	1.32026	5.36425e-06	CD48 molecule
LIN37	1.31973	4.33357e-13	lin-37 DREAM MuvB core complex component
MCU	1.31944	4.15457e-15	mitochondrial calcium uniporter
TMC8	1.31818	2.39976e-05	transmembrane channel like 8
GMFG	1.31747	7.33259e-19	glia maturation factor gamma
SNORD10	1.31644	1.60683e-05	small nucleolar RNA, C/D box 10
LOC115110	1.31622	0.000763703	NA
HLA-DMA	1.31603	1.13143e-09	major histocompatibility complex, class II, DM alpha
HLA-B	1.31591	1.59181e-19	major histocompatibility complex, class I, B
HHLA3	1.31584	3.90177e-13	HERV-H LTR-associating 3
LZTS3	1.31554	2.22993e-07	leucine zipper tumor suppressor family member 3
BTN3A3	1.31545	5.57323e-23	butyrophilin subfamily 3 member A3
MACROD2	1.3154	0.000799036	MACRO domain containing 2
PJA2	1.31498	5.07256e-06	praja ring finger ubiquitin ligase 2
APOL1	1.31497	3.07772e-12	apolipoprotein L1
ZNF133	1.31475	2.2334e-12	zinc finger protein 133
ARIH2OS	1.31462	9.43376e-07	ariadne RBR E3 ubiquitin protein ligase 2 opposite strand
CADM4	1.3138	0.00750456	cell adhesion molecule 4
FBXO32	1.31327	0.00101685	F-box protein 32
ZC3H12A	1.31218	1.35053e-11	zinc finger CCCH-type containing 12A
UNC93B1	1.31192	5.92398e-13	unc-93 homolog B1, TLR signaling regulator
OAZ3	1.31184	7.41375e-06	ornithine decarboxylase antizyme 3
CFD	1.31166	0.00019568	complement factor D
SNX10	1.31146	1.46896e-06	sorting nexin 10
IGBP1	1.31143	6.53264e-14	immunoglobulin binding protein 1
PWWP2B	1.31142	2.41818e-06	PWWP domain containing 2B
WHAMMP1	1.31138	1.72049e-11	NA
LOC285074	1.31074	4.10901e-24	NA
MIR142	1.31047	7.45804e-06	microRNA 142
KIAA1467	1.30991	1.14209e-13	NA
CEP44	1.30983	2.70284e-08	centrosomal protein 44
SFRP5	1.30969	1.42402e-05	secreted frizzled related protein 5
TMEM107	1.30903	1.43233e-09	transmembrane protein 107
POLL	1.30879	1.88895e-22	DNA polymerase lambda
VMAC	1.30777	2.91177e-06	vimentin type intermediate filament associated coiled-coil protein
FDFT1	1.30698	1.49302e-12	farnesyl-diphosphate farnesyltransferase 1
MAP3K8	1.30466	5.25488e-11	mitogen-activated protein kinase kinase kinase 8
SERPINB1	1.30449	1.09821e-07	serpin family B member 1
KLRC3	1.3037	6.52377e-09	killer cell lectin like receptor C3
KLK1	1.30348	0.000310774	kallikrein 1
KDM7A	1.3029	0.00319833	lysine demethylase 7A
FAM98C	1.3012	1.78201e-13	family with sequence similarity 98 member C
IL1B	1.3009	1.44083e-07	interleukin 1 beta
MGLL	1.30083	9.5651e-07	monoglyceride lipase
MAP3K12	1.30071	1.56719e-18	mitogen-activated protein kinase kinase kinase 12
CEP70	1.30049	1.60928e-16	centrosomal protein 70
TSSK3	1.299	1.18145e-21	testis specific serine kinase 3
LHPP	1.29893	1.51209e-19	phospholysine phosphohistidine inorganic pyrophosphate phosphatase
KHNYN	1.29841	6.06798e-16	KH and NYN domain containing
POMT1	1.29608	2.93496e-15	protein O-mannosyltransferase 1
ZBTB46	1.29598	1.47074e-08	zinc finger and BTB domain containing 46
PLEKHA4	1.29512	6.69267e-08	pleckstrin homology domain containing A4
GEMIN8	1.29481	1.17872e-14	gem nuclear organelle associated protein 8
BTBD2	1.29416	1.04403e-32	BTB domain containing 2
CXCR2P1	1.29386	1.311e-05	C-X-C motif chemokine receptor 2 pseudogene 1
SLC2A10	1.29357	1.83056e-05	solute carrier family 2 member 10
CFAP58	1.29336	0.00393543	cilia and flagella associated protein 58
APOL3	1.29275	1.10268e-25	apolipoprotein L3
PSMB9	1.29274	1.0336e-25	proteasome subunit beta 9
NEK3	1.29206	3.85769e-12	NIMA related kinase 3
RAB11FIP1	1.29178	2.47829e-05	RAB11 family interacting protein 1
HIST2H2BE	1.29072	3.21768e-06	histone cluster 2 H2B family member e
LOC100288152	1.29003	3.16364e-09	NA
FAM131B	1.28997	0.0045396	family with sequence similarity 131 member B
INTS6-AS1	1.28903	2.51698e-07	INTS6 antisense RNA 1
HERPUD1	1.28833	2.35136e-11	homocysteine inducible ER protein with ubiquitin like domain 1
ALMS1-IT1	1.28764	5.08021e-06	ALMS1 intronic transcript 1
RAB24	1.2876	4.03237e-29	RAB24, member RAS oncogene family
KDM5B	1.28486	3.91208e-11	lysine demethylase 5B
ACSS2	1.2845	4.19941e-23	acyl-CoA synthetase short chain family member 2
FUT11	1.28433	6.03973e-08	fucosyltransferase 11
CDKN1B	1.2843	1.07164e-08	cyclin dependent kinase inhibitor 1B
ZNF44	1.28297	8.92003e-05	zinc finger protein 44
TAS2R20	1.28293	0.00114369	taste 2 receptor member 20
FLT4	1.28222	4.58649e-06	fms related tyrosine kinase 4
UFSP2	1.28191	4.37815e-11	UFM1 specific peptidase 2
FLJ35934	1.28176	0.00613406	NA
M1AP	1.28175	0.000150416	meiosis 1 associated protein
HSPG2	1.28131	7.74033e-10	heparan sulfate proteoglycan 2
C2orf81	1.27885	0.00133531	chromosome 2 open reading frame 81
NPC2	1.27838	7.26022e-14	NPC intracellular cholesterol transporter 2
ABO	1.2774	0.00990519	ABO, alpha 1-3-N-acetylgalactosaminyltransferase and alpha 1-3-galactosyltransferase
SSH3	1.27733	4.89535e-07	slingshot protein phosphatase 3
PPAP2A	1.27705	0.000399349	NA
SLC48A1	1.27644	1.84083e-15	solute carrier family 48 member 1
APOC1	1.27499	3.62236e-06	apolipoprotein C1
ORMDL3	1.27412	2.37342e-20	ORMDL sphingolipid biosynthesis regulator 3
CD99P1	1.27251	3.74716e-09	CD99 molecule pseudogene 1
NCOA4	1.27173	6.01969e-10	nuclear receptor coactivator 4
PTGER1	1.27164	2.27927e-09	prostaglandin E receptor 1
IDH2	1.2716	1.14903e-28	isocitrate dehydrogenase (NADP(+)) 2, mitochondrial
SIGLEC5	1.27101	0.00907498	sialic acid binding Ig like lectin 5
DNASE1L1	1.27042	4.50775e-11	deoxyribonuclease 1 like 1
RALGPS1	1.2704	0.000865234	Ral GEF with PH domain and SH3 binding motif 1
PLXNB3	1.26961	4.17086e-10	plexin B3
FCGR2C	1.26779	5.97505e-07	Fc fragment of IgG receptor IIc (gene/pseudogene)
CBX4	1.26728	2.27822e-32	chromobox 4
RARA-AS1	1.26721	5.12531e-05	RARA antisense RNA 1
ST3GAL5	1.26712	1.32931e-06	ST3 beta-galactoside alpha-2,3-sialyltransferase 5
LOC440434	1.26691	1.90134e-09	NA
GABBR1	1.26675	8.7177e-12	gamma-aminobutyric acid type B receptor subunit 1
TSPAN2	1.26572	0.00799609	tetraspanin 2
CTBS	1.26571	2.02385e-10	chitobiase
TK2	1.26543	5.57239e-11	thymidine kinase 2, mitochondrial
MYO18A	1.26483	5.04166e-10	myosin XVIIIA
STXBP2	1.26483	5.95486e-44	syntaxin binding protein 2
BET1	1.26441	6.42424e-10	Bet1 golgi vesicular membrane trafficking protein
ST3GAL3	1.26423	2.82132e-27	ST3 beta-galactoside alpha-2,3-sialyltransferase 3
ZCCHC7	1.26373	1.09415e-13	zinc finger CCHC-type containing 7
ZNF575	1.26276	0.000720029	zinc finger protein 575
DLG4	1.26263	2.75017e-19	discs large MAGUK scaffold protein 4
TIPARP-AS1	1.26022	0.00459489	TIPARP antisense RNA 1
ADAMTS7P1	1.26013	4.29403e-08	ADAMTS7 pseudogene 1
GPR137B	1.25984	1.37919e-08	G protein-coupled receptor 137B
TOM1	1.25815	2.27368e-14	target of myb1 membrane trafficking protein
LTBP3	1.25811	1.72493e-11	latent transforming growth factor beta binding protein 3
MAPT	1.25802	0.000669991	microtubule associated protein tau
TIFA	1.25801	6.12514e-06	TRAF interacting protein with forkhead associated domain
SCAPER	1.2577	4.76617e-06	S-phase cyclin A associated protein in the ER
SLC27A1	1.25708	4.70651e-13	solute carrier family 27 member 1
GPR146	1.25646	8.01198e-06	G protein-coupled receptor 146
HCG11	1.25528	2.94345e-13	HLA complex group 11 (non-protein coding)
ZNF34	1.2533	1.68376e-12	zinc finger protein 34
ERO1A	1.25108	7.62847e-10	endoplasmic reticulum oxidoreductase 1 alpha
DDIT3	1.25079	7.19435e-11	DNA damage inducible transcript 3
HEBP1	1.25064	1.98495e-10	heme binding protein 1
ITGA7	1.25042	1.91015e-05	integrin subunit alpha 7
AKTIP	1.24986	1.53123e-06	AKT interacting protein
OSER1	1.24973	2.88527e-11	oxidative stress responsive serine rich 1
CEP57L1	1.24879	2.94241e-11	centrosomal protein 57 like 1
BCRP2	1.24833	9.78288e-07	breakpoint cluster region pseudogene 2
BTG1	1.24789	1.31305e-07	BTG anti-proliferation factor 1
CCDC183	1.24503	0.00165336	coiled-coil domain containing 183
ANGPT2	1.24463	4.90785e-09	angiopoietin 2
ACTR1B	1.24379	2.78611e-27	ARP1 actin related protein 1 homolog B
TPT1-AS1	1.24344	3.46872e-14	TPT1 antisense RNA 1
LYST	1.2428	3.91136e-09	lysosomal trafficking regulator
IRF2BPL	1.2425	3.10567e-23	interferon regulatory factor 2 binding protein like
TPST2	1.24143	8.45575e-15	tyrosylprotein sulfotransferase 2
EIF2AK1	1.2412	6.04311e-14	eukaryotic translation initiation factor 2 alpha kinase 1
FAM134C	1.2404	2.60773e-19	NA
DDO	1.23966	1.51987e-07	D-aspartate oxidase
CERS4	1.2394	1.19507e-11	ceramide synthase 4
PCMTD1	1.23933	6.52377e-09	protein-L-isoaspartate (D-aspartate) O-methyltransferase domain containing 1
UFL1	1.23913	6.24093e-05	UFM1 specific ligase 1
RIMKLA	1.23905	0.000115845	ribosomal modification protein rimK like family member A
KLHL1	1.23874	3.76365e-06	kelch like family member 1
UBXN6	1.23854	9.57378e-16	UBX domain protein 6
CCNYL2	1.23703	2.05713e-14	cyclin Y-like 2 (pseudogene)
PTGES3L	1.23578	1.45466e-05	prostaglandin E synthase 3 like
STX16	1.23575	1.79261e-20	syntaxin 16
ZNF529-AS1	1.23551	3.15349e-07	ZNF529 antisense RNA 1
LETMD1	1.23546	4.17248e-18	LETM1 domain containing 1
OXR1	1.2345	2.56029e-05	oxidation resistance 1
NPAS1	1.23397	0.00104615	neuronal PAS domain protein 1
GOLPH3L	1.232	8.97141e-08	golgi phosphoprotein 3 like
TMPRSS4	1.23135	1.57317e-13	transmembrane protease, serine 4
APLF	1.23109	2.07655e-11	aprataxin and PNKP like factor
FBXW9	1.23072	5.67144e-12	F-box and WD repeat domain containing 9
TRO	1.22941	3.25154e-15	trophinin
FBXO42	1.22877	8.88053e-15	F-box protein 42
TP53TG3D	1.22859	0.00315536	TP53 target 3D
FAM171A2	1.22697	2.26418e-10	family with sequence similarity 171 member A2
MAFG	1.22661	9.2026e-15	MAF bZIP transcription factor G
MYO1F	1.22559	1.60694e-38	myosin IF
LEPROT	1.22536	1.51036e-23	leptin receptor overlapping transcript
EPHX2	1.22502	1.47101e-12	epoxide hydrolase 2
GSTM2	1.22457	6.739e-10	glutathione S-transferase mu 2
LOC101927027	1.22451	7.81694e-11	NA
SYF2	1.22444	1.36801e-12	SYF2 pre-mRNA splicing factor
DEF6	1.22441	6.87334e-21	DEF6, guanine nucleotide exchange factor
TAZ	1.22387	1.83992e-08	tafazzin
PLXNB2	1.22372	3.2961e-10	plexin B2
RHOC	1.22303	1.59035e-20	ras homolog family member C
DNAH1	1.2225	1.76305e-10	dynein axonemal heavy chain 1
TNNT1	1.22187	1.30842e-11	troponin T1, slow skeletal type
POFUT2	1.22184	1.15909e-15	protein O-fucosyltransferase 2
PGM3	1.22092	2.4779e-11	phosphoglucomutase 3
CCDC102B	1.22089	0.00207128	coiled-coil domain containing 102B
ARHGAP19	1.22036	1.74575e-18	Rho GTPase activating protein 19
MTRNR2L6	1.21915	2.10948e-05	MT-RNR2-like 6
KIF17	1.21902	0.00818532	kinesin family member 17
BUB1	1.2187	5.97449e-17	BUB1 mitotic checkpoint serine/threonine kinase
MAGED2	1.21782	2.45816e-24	MAGE family member D2
MYCBPAP	1.21778	5.37854e-05	MYCBP associated protein
ZFAS1	1.21773	2.39116e-17	ZNFX1 antisense RNA 1
BRSK1	1.21765	1.22218e-08	BR serine/threonine kinase 1
HIST1H2BD	1.21668	0.000805903	histone cluster 1 H2B family member d
ZYG11B	1.21523	4.12685e-06	zyg-11 family member B, cell cycle regulator
LOC728323	1.21308	0.00136117	NA
ARHGEF40	1.21283	0.000770576	Rho guanine nucleotide exchange factor 40
C20orf96	1.21235	6.84236e-17	chromosome 20 open reading frame 96
ZBTB34	1.21161	4.76894e-07	zinc finger and BTB domain containing 34
APAF1	1.21128	6.29379e-08	apoptotic peptidase activating factor 1
RHBDL1	1.2107	1.58376e-05	rhomboid like 1
NBR2	1.20933	8.68211e-06	neighbor of BRCA1 gene 2 (non-protein coding)
TNFSF12	1.20932	0.00139873	TNF superfamily member 12
LOC653160	1.20927	0.000248082	NA
OLFML2B	1.20905	0.00441221	olfactomedin like 2B
SYNJ1	1.2086	5.16021e-05	synaptojanin 1
FLJ20021	1.20833	2.94964e-09	NA
ZBTB4	1.20467	4.6516e-13	zinc finger and BTB domain containing 4
RBCK1	1.20344	1.80056e-30	RANBP2-type and C3HC4-type zinc finger containing 1
CA14	1.20262	0.00276568	carbonic anhydrase 14
KIAA1715	1.20256	1.78329e-06	NA
SYNGR1	1.20247	5.31064e-05	synaptogyrin 1
POF1B	1.20223	5.46626e-06	POF1B, actin binding protein
FLI1	1.20217	4.50703e-13	Fli-1 proto-oncogene, ETS transcription factor
KRTCAP3	1.2013	0.000207285	keratinocyte associated protein 3
LAMB3	1.20097	5.55473e-08	laminin subunit beta 3
ALKBH7	1.19996	2.43408e-14	alkB homolog 7
ZNF205	1.1995	8.15854e-05	zinc finger protein 205
RBP5	1.19912	7.40007e-06	retinol binding protein 5
SAP30	1.19899	1.6951e-18	Sin3A associated protein 30
MARK4	1.19857	5.94511e-21	microtubule affinity regulating kinase 4
MCF2L2	1.19776	3.97178e-10	MCF.2 cell line derived transforming sequence-like 2
GIMAP2	1.19752	2.52436e-08	GTPase, IMAP family member 2
IRGQ	1.19723	1.68727e-14	immunity related GTPase Q
CRTC2	1.19688	6.44863e-21	CREB regulated transcription coactivator 2
SEMA4B	1.1966	1.2162e-08	semaphorin 4B
MCPH1-AS1	1.19489	0.00139132	MCPH1 antisense RNA 1
ITPKB	1.19304	3.91507e-11	inositol-trisphosphate 3-kinase B
RAC2	1.19196	4.07202e-25	Rac family small GTPase 2
PDE1B	1.19115	5.41564e-11	phosphodiesterase 1B
RCOR2	1.1892	0.000354293	REST corepressor 2
VIPAS39	1.18913	1.41896e-13	VPS33B interacting protein, apical-basolateral polarity regulator, spe-39 homolog
CCNB1IP1	1.18825	5.22763e-14	cyclin B1 interacting protein 1
BORA	1.18777	2.12568e-11	bora, aurora kinase A activator
UBN2	1.18731	0.000111566	ubinuclein 2
MVK	1.18701	0.000120157	mevalonate kinase
FAM69B	1.18629	1.34373e-06	family with sequence similarity 69 member B
PTGR2	1.18585	3.15641e-16	prostaglandin reductase 2
NIPAL3	1.18562	1.63538e-15	NIPA like domain containing 3
CTC-338M12.4	1.18473	3.25828e-06	NA
ALKBH6	1.1841	3.45113e-14	alkB homolog 6
NME8	1.18342	1.73941e-06	NME/NM23 family member 8
EMC9	1.18329	6.20208e-10	ER membrane protein complex subunit 9
NDEL1	1.18282	3.93634e-23	nudE neurodevelopment protein 1 like 1
LGALS12	1.18265	0.000786997	galectin 12
ERAP2	1.18265	0.000338498	endoplasmic reticulum aminopeptidase 2
ROBO3	1.18209	5.59923e-12	roundabout guidance receptor 3
TAP1	1.18198	5.84775e-14	transporter 1, ATP binding cassette subfamily B member
PHYH	1.18049	2.7827e-13	phytanoyl-CoA 2-hydroxylase
GPCPD1	1.18042	3.74253e-12	glycerophosphocholine phosphodiesterase 1
FAM43B	1.18013	0.00023942	family with sequence similarity 43 member B
A1BG	1.17967	3.58693e-10	alpha-1-B glycoprotein
VAMP1	1.17936	1.19865e-13	vesicle associated membrane protein 1
APBA3	1.17922	1.21614e-20	amyloid beta precursor protein binding family A member 3
PPM1K	1.17841	2.12474e-11	protein phosphatase, Mg2+/Mn2+ dependent 1K
ZNF358	1.17826	3.75145e-07	zinc finger protein 358
CDC37L1-AS1	1.17814	4.41864e-08	CDC37L1 antisense RNA 1 (head to head)
USP35	1.17804	3.11459e-09	ubiquitin specific peptidase 35
GM2A	1.17717	2.06755e-20	GM2 ganglioside activator
MATN2	1.17705	9.11109e-05	matrilin 2
S100A1	1.17687	0.000247469	S100 calcium binding protein A1
OSBPL2	1.17612	6.84789e-16	oxysterol binding protein like 2
RGS9	1.17598	5.42747e-14	regulator of G protein signaling 9
AGPAT4	1.17568	1.24274e-27	1-acylglycerol-3-phosphate O-acyltransferase 4
ZNF768	1.17542	1.90248e-13	zinc finger protein 768
MAPK8IP3	1.17502	4.80704e-26	mitogen-activated protein kinase 8 interacting protein 3
LTBP4	1.1744	2.06554e-29	latent transforming growth factor beta binding protein 4
ADCY10P1	1.17399	5.58133e-07	adenylate cyclase 10, soluble pseudogene 1
MXD1	1.17319	3.8628e-08	MAX dimerization protein 1
SPATC1L	1.17291	1.07157e-20	spermatogenesis and centriole associated 1 like
SHB	1.17289	7.12494e-17	SH2 domain containing adaptor protein B
PMM1	1.17251	1.30538e-11	phosphomannomutase 1
XKR6	1.17148	2.37506e-07	XK related 6
DDAH2	1.17116	1.86783e-15	dimethylarginine dimethylaminohydrolase 2
IRF7	1.17043	1.51118e-09	interferon regulatory factor 7
ABHD14B	1.17042	3.74852e-29	abhydrolase domain containing 14B
GOLGA8B	1.16981	3.83287e-09	golgin A8 family member B
RRNAD1	1.16942	5.82213e-24	ribosomal RNA adenine dimethylase domain containing 1
JAG2	1.16905	4.80874e-05	jagged 2
GAD1	1.16787	1.49302e-11	glutamate decarboxylase 1
CAPN12	1.16717	0.00165898	calpain 12
UBR2	1.16631	5.83111e-09	ubiquitin protein ligase E3 component n-recognin 2
DDX60	1.16544	1.40589e-06	DExD/H-box helicase 60
TSLP	1.1649	0.0016576	thymic stromal lymphopoietin
CEP57	1.16426	3.01936e-08	centrosomal protein 57
CLHC1	1.16395	1.83262e-07	clathrin heavy chain linker domain containing 1
CCNO	1.16376	1.53249e-07	cyclin O
KMT2A	1.163	1.04755e-05	lysine methyltransferase 2A
FAM228B	1.16234	4.67778e-05	family with sequence similarity 228 member B
PTPRU	1.16176	9.67735e-08	protein tyrosine phosphatase, receptor type U
YEATS2	1.16172	9.6018e-17	YEATS domain containing 2
SH3KBP1	1.16126	2.09593e-08	SH3 domain containing kinase binding protein 1
DLX2	1.15974	1.74506e-07	distal-less homeobox 2
RNA45S5	1.15792	5.07222e-05	NA
MPG	1.15783	8.50122e-21	N-methylpurine DNA glycosylase
ACBD5	1.15779	2.35005e-07	acyl-CoA binding domain containing 5
LENG8-AS1	1.15645	9.80399e-06	LENG8 antisense RNA 1
ICA1	1.15524	3.4641e-15	islet cell autoantigen 1
RAB5B	1.15459	1.76384e-13	RAB5B, member RAS oncogene family
SYNGAP1	1.15455	1.7017e-09	synaptic Ras GTPase activating protein 1
EPB42	1.15344	2.12417e-09	erythrocyte membrane protein band 4.2
TNFRSF14	1.15337	6.18774e-10	TNF receptor superfamily member 14
WDFY1	1.15335	0.000277117	WD repeat and FYVE domain containing 1
PIF1	1.15308	1.67678e-13	PIF1 5'-to-3' DNA helicase
CDK5RAP3	1.1529	2.85019e-22	CDK5 regulatory subunit associated protein 3
PREX1	1.15269	5.84588e-18	phosphatidylinositol-3,4,5-trisphosphate dependent Rac exchange factor 1
PUS10	1.15217	1.41277e-05	pseudouridylate synthase 10
PPARA	1.15208	8.45428e-11	peroxisome proliferator activated receptor alpha
RNASEL	1.1519	1.69087e-08	ribonuclease L
NPHP3	1.15176	3.53367e-07	nephrocystin 3
LINC00899	1.15142	0.000916073	long intergenic non-protein coding RNA 899
OLMALINC	1.15127	0.000226299	oligodendrocyte maturation-associated long intergenic non-coding RNA
NAT6	1.15111	1.86909e-13	N-acetyltransferase 6
TRIM22	1.15105	7.33868e-09	tripartite motif containing 22
VAMP2	1.15098	1.68275e-27	vesicle associated membrane protein 2
TMEM161B-AS1	1.15024	6.12794e-07	TMEM161B antisense RNA 1
PER1	1.14994	3.93346e-18	period circadian regulator 1
MEX3A	1.14936	4.27124e-05	mex-3 RNA binding family member A
LOC101929709	1.14838	1.66753e-09	NA
SCRN2	1.14718	1.39387e-12	secernin 2
SNTG1	1.14688	4.17036e-07	syntrophin gamma 1
DUSP19	1.14685	6.39277e-08	dual specificity phosphatase 19
FES	1.14668	4.06958e-21	FES proto-oncogene, tyrosine kinase
MT1F	1.14653	1.99204e-05	metallothionein 1F
SYNE3	1.14623	8.00047e-11	spectrin repeat containing nuclear envelope family member 3
DRAM2	1.14604	2.71913e-14	DNA damage regulated autophagy modulator 2
NR3C2	1.14521	0.00178533	nuclear receptor subfamily 3 group C member 2
UACA	1.14481	8.49521e-22	uveal autoantigen with coiled-coil domains and ankyrin repeats
PRAC2	1.14478	5.92172e-05	prostate cancer susceptibility candidate 2
EPN2	1.14182	1.33444e-09	epsin 2
RGS12	1.14161	3.37612e-05	regulator of G protein signaling 12
CMTM8	1.14147	1.51998e-06	CKLF like MARVEL transmembrane domain containing 8
IFITM3	1.14116	1.38375e-14	interferon induced transmembrane protein 3
MED12L	1.14017	1.70239e-05	mediator complex subunit 12 like
TPCN1	1.13961	3.45233e-06	two pore segment channel 1
SERTAD3	1.13867	6.44946e-06	SERTA domain containing 3
PSRC1	1.13826	6.19678e-09	proline and serine rich coiled-coil 1
TNKS	1.1369	1.75094e-08	tankyrase
FRG1BP	1.13592	9.17242e-15	FSHD region gene 1 family member B, pseudogene
TBC1D8B	1.13528	0.000364248	TBC1 domain family member 8B
CLIC2	1.13393	1.11573e-07	chloride intracellular channel 2
PRRC1	1.13342	7.41973e-07	proline rich coiled-coil 1
TMEM59	1.13338	1.46147e-18	transmembrane protein 59
NARF	1.13252	5.22021e-18	nuclear prelamin A recognition factor
TRIM5	1.13205	3.67769e-10	tripartite motif containing 5
DENND5A	1.13193	4.55464e-08	DENN domain containing 5A
TSPAN32	1.13165	2.91804e-08	tetraspanin 32
LOC646471	1.13095	3.86388e-06	NA
EFHC1	1.13053	1.27505e-07	EF-hand domain containing 1
MUT	1.13053	5.66822e-08	methylmalonyl-CoA mutase
SYNE1	1.12968	1.67119e-07	spectrin repeat containing nuclear envelope protein 1
OTOF	1.12881	0.00159625	otoferlin
CPQ	1.12691	9.00682e-13	carboxypeptidase Q
TBC1D12	1.12633	1.98868e-09	TBC1 domain family member 12
ADD3	1.12459	3.59222e-06	adducin 3
PERP	1.12439	8.40546e-06	PERP, TP53 apoptosis effector
JMJD6	1.12394	2.89664e-26	arginine demethylase and lysine hydroxylase
APBB3	1.12362	1.89195e-10	amyloid beta precursor protein binding family B member 3
C8orf44	1.12345	2.8583e-05	chromosome 8 open reading frame 44
ARL8A	1.12342	2.09206e-11	ADP ribosylation factor like GTPase 8A
C4orf33	1.12339	2.21439e-06	chromosome 4 open reading frame 33
ALAS2	1.12319	0.000188592	5'-aminolevulinate synthase 2
TBC1D2	1.12312	0.000612556	TBC1 domain family member 2
ZNF846	1.12117	3.02125e-09	zinc finger protein 846
LACTB	1.11872	2.75201e-11	lactamase beta
SYNRG	1.11814	3.8692e-11	synergin gamma
ZFYVE21	1.11774	6.27128e-13	zinc finger FYVE-type containing 21
WDR91	1.11758	4.63101e-10	WD repeat domain 91
CHST7	1.11739	0.000172831	carbohydrate sulfotransferase 7
PLD2	1.11729	9.14923e-07	phospholipase D2
HEMK1	1.11665	9.49914e-17	HemK methyltransferase family member 1
LGALS1	1.1164	1.3034e-12	galectin 1
PPP1R13L	1.11563	1.23906e-09	protein phosphatase 1 regulatory subunit 13 like
KLF9	1.11461	2.71983e-08	Kruppel like factor 9
GAB2	1.11398	6.82012e-05	GRB2 associated binding protein 2
HIST1H3H	1.1133	0.00192337	histone cluster 1 H3 family member h
ANXA9	1.11319	7.67761e-06	annexin A9
NUP62CL	1.11151	0.00299656	nucleoporin 62 C-terminal like
MMP24	1.10978	0.00132451	matrix metallopeptidase 24
CHAC1	1.10975	0.000517024	ChaC glutathione specific gamma-glutamylcyclotransferase 1
TSGA10	1.10835	0.000669991	testis specific 10
SHOX2	1.10803	1.33764e-16	short stature homeobox 2
PARP10	1.10768	2.12957e-17	poly(ADP-ribose) polymerase family member 10
H3F3B	1.10752	3.30082e-20	H3 histone family member 3B
KDM3A	1.10686	4.90421e-10	lysine demethylase 3A
MRC2	1.10665	3.55349e-17	mannose receptor C type 2
TTC21A	1.10608	0.0016795	tetratricopeptide repeat domain 21A
PRCP	1.10529	4.82693e-07	prolylcarboxypeptidase
PRUNE	1.1035	1.99473e-15	NA
DAPK1	1.1031	5.50146e-08	death associated protein kinase 1
VPS28	1.10195	5.00525e-15	VPS28, ESCRT-I subunit
PLA2G15	1.10159	6.55313e-09	phospholipase A2 group XV
SYCE2	1.10151	0.000170788	synaptonemal complex central element protein 2
ACBD7	1.10103	1.14144e-05	acyl-CoA binding domain containing 7
STYXL1	1.10092	1.58714e-08	serine/threonine/tyrosine interacting like 1
WDSUB1	1.10049	9.81029e-08	WD repeat, sterile alpha motif and U-box domain containing 1
TDRKH	1.10042	5.87199e-12	tudor and KH domain containing
CHMP2A	1.10028	8.84345e-19	charged multivesicular body protein 2A
VIM	1.1001	1.00753e-10	vimentin
PLA2G16	1.09998	0.00034623	phospholipase A2 group XVI
COG6	1.09957	1.64204e-09	component of oligomeric golgi complex 6
ARFGAP3	1.09924	5.7366e-11	ADP ribosylation factor GTPase activating protein 3
IFITM1	1.0981	8.93019e-11	interferon induced transmembrane protein 1
NUB1	1.09804	2.07528e-09	negative regulator of ubiquitin like proteins 1
CR1L	1.09798	4.23963e-09	complement C3b/C4b receptor 1 like
KLF6	1.09738	1.2468e-05	Kruppel like factor 6
EVI2B	1.09567	0.000102363	ecotropic viral integration site 2B
RAB2B	1.09487	1.42173e-10	RAB2B, member RAS oncogene family
ZNF334	1.09456	0.00279738	zinc finger protein 334
MTMR11	1.09418	0.000112699	myotubularin related protein 11
C9orf9	1.09346	0.00198074	NA
ZNF775	1.09308	3.02944e-05	zinc finger protein 775
TTC17	1.09238	4.6368e-13	tetratricopeptide repeat domain 17
RAB40C	1.09206	5.15533e-12	RAB40C, member RAS oncogene family
LAT2	1.09135	8.94892e-09	linker for activation of T-cells family member 2
TMEM81	1.09033	6.35162e-06	transmembrane protein 81
TUFT1	1.09025	5.60872e-06	tuftelin 1
TMEM187	1.08967	0.000599625	transmembrane protein 187
SPDYC	1.08923	1.03138e-07	speedy/RINGO cell cycle regulator family member C
CD55	1.08804	9.04428e-09	CD55 molecule (Cromer blood group)
FBRS	1.08627	1.0296e-25	fibrosin
HERC2P2	1.08475	4.32618e-11	hect domain and RLD 2 pseudogene 2
LRRC16A	1.08454	3.95534e-09	NA
TMEM74B	1.08432	2.1024e-08	transmembrane protein 74B
TBC1D23	1.08379	1.76417e-06	TBC1 domain family member 23
RELB	1.08273	2.08089e-09	RELB proto-oncogene, NF-kB subunit
MFGE8	1.08253	3.88501e-18	milk fat globule-EGF factor 8 protein
ETHE1	1.0825	3.42091e-11	ETHE1, persulfide dioxygenase
GBP4	1.08076	8.1918e-06	guanylate binding protein 4
AMN1	1.0806	2.53312e-08	antagonist of mitotic exit network 1 homolog
ARMCX3	1.07995	3.39219e-05	armadillo repeat containing, X-linked 3
SDC4	1.07936	4.78631e-05	syndecan 4
BCL9L	1.07897	1.69499e-13	B-cell CLL/lymphoma 9 like
PXN	1.0786	4.59947e-18	paxillin
RGS9BP	1.07856	9.98135e-10	regulator of G protein signaling 9 binding protein
RFFL	1.07805	0.000364248	ring finger and FYVE like domain containing E3 ubiquitin protein ligase
DUSP1	1.07658	4.30486e-10	dual specificity phosphatase 1
GATAD1	1.07614	1.34325e-13	GATA zinc finger domain containing 1
TMEM143	1.07593	3.13945e-11	transmembrane protein 143
RAB39B	1.07541	1.29532e-05	RAB39B, member RAS oncogene family
NCF4	1.07531	4.53898e-20	neutrophil cytosolic factor 4
TFE3	1.07527	9.94926e-12	transcription factor binding to IGHM enhancer 3
GDI1	1.07332	1.11443e-10	GDP dissociation inhibitor 1
ISCA2	1.07306	5.4744e-10	iron-sulfur cluster assembly 2
PPP1R35	1.07296	3.34478e-12	protein phosphatase 1 regulatory subunit 35
PXMP4	1.07179	9.97421e-13	peroxisomal membrane protein 4
FAM122C	1.07165	9.25259e-07	family with sequence similarity 122C
PPP1R12B	1.07146	7.41577e-11	protein phosphatase 1 regulatory subunit 12B
ABCB7	1.07084	1.79628e-09	ATP binding cassette subfamily B member 7
MPC2	1.07072	7.74637e-10	mitochondrial pyruvate carrier 2
RLTPR	1.07062	6.20798e-08	NA
C16orf58	1.07009	1.28191e-21	chromosome 16 open reading frame 58
TBC1D22B	1.06892	1.40044e-13	TBC1 domain family member 22B
PBX2	1.06863	1.15978e-15	PBX homeobox 2
EME1	1.06848	7.47792e-21	essential meiotic structure-specific endonuclease 1
CCDC186	1.06844	0.00242837	coiled-coil domain containing 186
HIST3H2A	1.06841	2.36942e-05	histone cluster 3 H2A
KYNU	1.06827	8.41632e-06	kynureninase
CTSL	1.06758	7.98445e-06	cathepsin L
STXBP5-AS1	1.06663	3.3106e-10	STXBP5 antisense RNA 1
LOC100506688	1.06632	0.000706229	NA
BBC3	1.06499	7.76341e-08	BCL2 binding component 3
POM121L8P	1.06485	0.00138362	POM121 transmembrane nucleoporin like 8, pseudogene
ANKRD23	1.06415	0.000125339	ankyrin repeat domain 23
BCAS3	1.06409	3.32124e-09	BCAS3, microtubule associated cell migration factor
SMIM5	1.06393	0.000525314	small integral membrane protein 5
IFIT2	1.06376	0.000111633	interferon induced protein with tetratricopeptide repeats 2
SUV420H2	1.06283	1.32143e-15	NA
UBALD2	1.0628	9.12e-10	UBA like domain containing 2
FNBP1L	1.06237	3.73602e-07	formin binding protein 1 like
PDIA5	1.06162	2.22643e-12	protein disulfide isomerase family A member 5
CYP2E1	1.06075	0.000863782	cytochrome P450 family 2 subfamily E member 1
BAG3	1.06055	4.13616e-12	BCL2 associated athanogene 3
HDAC11	1.06038	1.66343e-05	histone deacetylase 11
C19orf54	1.06038	2.74726e-16	chromosome 19 open reading frame 54
LASP1	1.05983	1.28368e-09	LIM and SH3 protein 1
BCL2L2	1.05957	4.50287e-11	BCL2 like 2
SV2A	1.05881	1.61831e-38	synaptic vesicle glycoprotein 2A
FAM63A	1.0573	1.13085e-09	NA
WDTC1	1.05717	3.72207e-15	WD and tetratricopeptide repeats 1
RCN3	1.0571	3.26632e-06	reticulocalbin 3
KIF9-AS1	1.05703	0.00277758	KIF9 antisense RNA 1
TMEM136	1.0565	7.52058e-14	transmembrane protein 136
TEC	1.0551	7.07302e-10	tec protein tyrosine kinase
SDHAP3	1.05265	0.000112985	succinate dehydrogenase complex flavoprotein subunit A pseudogene 3
PQLC1	1.05258	4.6516e-13	PQ loop repeat containing 1
VASN	1.05235	0.00851919	vasorin
GGT7	1.05229	3.02557e-14	gamma-glutamyltransferase 7
LIX1L	1.05224	3.9932e-09	limb and CNS expressed 1 like
DNAH8	1.05205	2.76829e-05	dynein axonemal heavy chain 8
NLGN2	1.05026	9.93679e-08	neuroligin 2
CNTD1	1.04989	0.00194435	cyclin N-terminal domain containing 1
CFAP126	1.04955	0.000547677	cilia and flagella associated protein 126
CCNDBP1	1.04939	1.88036e-13	cyclin D1 binding protein 1
VAMP4	1.04935	1.19905e-06	vesicle associated membrane protein 4
LOC102723927	1.04904	0.00523473	NA
COMMD3	1.04902	7.29902e-10	COMM domain containing 3
TCTEX1D1	1.04853	4.1659e-09	Tctex1 domain containing 1
LINC00885	1.04618	2.92665e-06	long intergenic non-protein coding RNA 885
GPSM2	1.0459	5.41956e-11	G protein signaling modulator 2
PQLC3	1.0459	1.81646e-07	PQ loop repeat containing 3
MIR223	1.04558	0.000593296	microRNA 223
ACAA2	1.04482	4.20583e-26	acetyl-CoA acyltransferase 2
RIOK3	1.0446	2.67306e-06	RIO kinase 3
SDHAF1	1.04456	1.24364e-05	succinate dehydrogenase complex assembly factor 1
GLRB	1.0444	2.31084e-05	glycine receptor beta
MOGS	1.04424	1.12016e-23	mannosyl-oligosaccharide glucosidase
MPP1	1.04409	4.16369e-07	membrane palmitoylated protein 1
GGT5	1.04408	0.000471224	gamma-glutamyltransferase 5
PROCA1	1.04389	1.32738e-05	protein interacting with cyclin A1
TRIP10	1.04385	8.61928e-20	thyroid hormone receptor interactor 10
ERBB2	1.04373	7.62453e-07	erb-b2 receptor tyrosine kinase 2
C18orf25	1.04353	0.000297873	chromosome 18 open reading frame 25
LMF1	1.04322	7.37828e-06	lipase maturation factor 1
HOXB7	1.04281	5.4092e-07	homeobox B7
BIN2	1.04249	1.30429e-20	bridging integrator 2
CARF	1.04171	0.000636344	calcium responsive transcription factor
ATXN2	1.04154	2.32622e-06	ataxin 2
TMEM116	1.04096	3.15448e-07	transmembrane protein 116
DENND3	1.04084	1.48929e-10	DENN domain containing 3
LINC00174	1.04083	0.000241039	long intergenic non-protein coding RNA 174
NFATC1	1.04053	9.00596e-12	nuclear factor of activated T-cells 1
HPCAL1	1.04029	1.25139e-15	hippocalcin like 1
ZBTB37	1.04006	0.00178333	zinc finger and BTB domain containing 37
PMEL	1.03931	0.00139372	premelanosome protein
LOC374443	1.03795	1.76408e-08	NA
CTNNBIP1	1.03785	1.98969e-07	catenin beta interacting protein 1
APOA1	1.03758	0.00721016	apolipoprotein A1
HOXB3	1.03741	4.55744e-13	homeobox B3
CNKSR3	1.03646	0.000101311	CNKSR family member 3
LRRC28	1.03605	6.9255e-07	leucine rich repeat containing 28
EVA1B	1.03556	1.26149e-10	eva-1 homolog B
FBXO8	1.03344	0.000206622	F-box protein 8
TYROBP	1.03339	0.00484121	TYRO protein tyrosine kinase binding protein
STARD5	1.03328	0.000120157	StAR related lipid transfer domain containing 5
ACP6	1.03303	1.98553e-14	acid phosphatase 6, lysophosphatidic
SGK1	1.03299	9.63427e-06	serum/glucocorticoid regulated kinase 1
CYTH3	1.03215	1.48425e-05	cytohesin 3
TMEM216	1.03208	1.27995e-06	transmembrane protein 216
MRPS31P5	1.03173	8.88174e-12	mitochondrial ribosomal protein S31 pseudogene 5
ZNF805	1.03152	3.05463e-09	zinc finger protein 805
FRMD4A	1.03129	0.00107125	FERM domain containing 4A
XKR8	1.03095	7.15064e-10	XK related 8
SYT5	1.03081	0.000259235	synaptotagmin 5
PPDPF	1.0298	2.47991e-11	pancreatic progenitor cell differentiation and proliferation factor
ADA	1.02932	1.06384e-09	adenosine deaminase
WDR45B	1.0288	1.17774e-13	WD repeat domain 45B
FECH	1.02863	1.46308e-09	ferrochelatase
HINT3	1.02852	3.18615e-06	histidine triad nucleotide binding protein 3
TRAFD1	1.02851	3.26738e-14	TRAF-type zinc finger domain containing 1
PIBF1	1.02848	7.99996e-12	progesterone immunomodulatory binding factor 1
PPAPDC1B	1.02842	2.66957e-11	NA
FOXB1	1.02659	0.0050365	forkhead box B1
UNC5CL	1.02641	4.30064e-07	unc-5 family C-terminal like
KIAA1147	1.02567	1.96378e-05	KIAA1147
ZNF844	1.02552	0.000110533	zinc finger protein 844
C9orf89	1.02459	1.97694e-09	NA
KSR1	1.02455	7.06154e-06	kinase suppressor of ras 1
AGRN	1.02407	0.00012288	agrin
COPG1	1.02347	3.92693e-16	coatomer protein complex subunit gamma 1
LINC01012	1.02316	0.00527597	NA
ITPKC	1.02308	2.26908e-10	inositol-trisphosphate 3-kinase C
STX3	1.0222	2.26515e-09	syntaxin 3
DIP2A	1.02188	4.10009e-12	disco interacting protein 2 homolog A
CAPS2	1.02097	0.00326428	calcyphosine 2
DDX60L	1.0206	2.57569e-06	DExD/H-box 60 like
LMAN1	1.02054	4.72905e-05	lectin, mannose binding 1
TTC32	1.02037	8.22219e-07	tetratricopeptide repeat domain 32
SUPT20H	1.01982	1.82077e-16	SPT20 homolog, SAGA complex component
PINK1	1.01853	2.47242e-06	PTEN induced putative kinase 1
GUCA1B	1.01805	0.00396671	guanylate cyclase activator 1B
HERC2P3	1.01773	2.43173e-05	hect domain and RLD 2 pseudogene 3
U2AF1L4	1.01742	6.99721e-08	U2 small nuclear RNA auxiliary factor 1 like 4
XRN1	1.01549	0.000162937	5'-3' exoribonuclease 1
MED15	1.01517	2.65291e-13	mediator complex subunit 15
PDXDC2P	1.01505	7.0713e-08	pyridoxal dependent decarboxylase domain containing 2, pseudogene
COG4	1.01439	8.84757e-13	component of oligomeric golgi complex 4
RAB3D	1.01438	0.000860873	RAB3D, member RAS oncogene family
ZNF599	1.01388	0.000155025	zinc finger protein 599
HOTAIRM1	1.01351	1.18437e-05	HOXA transcript antisense RNA, myeloid-specific 1
CDPF1	1.01288	0.000131575	cysteine rich DPF motif domain containing 1
MKRN1	1.01288	9.43713e-13	makorin ring finger protein 1
TMEM42	1.01276	1.61844e-06	transmembrane protein 42
DARS	1.01264	2.20777e-09	aspartyl-tRNA synthetase
RPL39L	1.01226	2.21329e-05	ribosomal protein L39 like
XAF1	1.01212	2.92256e-07	XIAP associated factor 1
IL10RB	1.0113	3.34842e-16	interleukin 10 receptor subunit beta
TNFSF9	1.01067	0.000548571	TNF superfamily member 9
PLIN2	1.0104	2.91768e-09	perilipin 2
FLT3LG	1.0102	1.63482e-07	fms related tyrosine kinase 3 ligand
SEPT1	1.00932	0.0024757	septin 1
RAPGEF3	1.00914	0.0065621	Rap guanine nucleotide exchange factor 3
TSPAN4	1.00862	2.65624e-15	tetraspanin 4
CAPRIN2	1.00835	1.19179e-11	caprin family member 2
HDAC6	1.00824	2.82687e-26	histone deacetylase 6
GATA1	1.00801	2.4706e-19	GATA binding protein 1
ROBO4	1.008	0.000187371	roundabout guidance receptor 4
ESPNL	1.00798	1.37786e-11	espin like
FAM102B	1.00736	9.28536e-06	family with sequence similarity 102 member B
ZSCAN30	1.00707	8.97069e-05	zinc finger and SCAN domain containing 30
MLLT3	1.00647	2.58886e-12	MLLT3, super elongation complex subunit
SETDB1	1.00616	6.83475e-14	SET domain bifurcated 1
CSF2RB	1.00589	6.53733e-08	colony stimulating factor 2 receptor beta common subunit
PCYOX1L	1.0056	6.19225e-18	prenylcysteine oxidase 1 like
TPRG1L	1.00535	1.83992e-08	tumor protein p63 regulated 1 like
ZNRF1	1.00501	2.58976e-14	zinc and ring finger 1
DGAT2	1.00481	3.13117e-05	diacylglycerol O-acyltransferase 2
HERPUD2	1.00455	2.62909e-09	HERPUD family member 2
LOC101927156	1.00446	1.07697e-09	NA
FRY	1.00361	5.78858e-05	FRY microtubule binding protein
ZFYVE1	1.00341	1.88882e-09	zinc finger FYVE-type containing 1
TSPAN18	1.00319	1.4963e-06	tetraspanin 18
LRFN1	1.00313	2.23997e-06	leucine rich repeat and fibronectin type III domain containing 1
FAM160B2	1.00294	2.17086e-16	family with sequence similarity 160 member B2
S1PR1	1.0028	0.000359856	sphingosine-1-phosphate receptor 1
R3HDM4	1.00269	4.50649e-13	R3H domain containing 4
CRIPAK	1.00237	2.0298e-06	NA
C1GALT1	1.00233	3.35717e-06	core 1 synthase, glycoprotein-N-acetylgalactosamine 3-beta-galactosyltransferase 1
NLRX1	1.00113	1.31011e-08	NLR family member X1
DMXL2	1.00105	0.000431262	Dmx like 2
TMEM108	1.00081	7.19254e-12	transmembrane protein 108
ITM2C	1.00048	6.93619e-08	integral membrane protein 2C
CHPF	1.00023	3.68203e-06	chondroitin polymerizing factor
TSPAN3	-1.00019	2.7632e-16	tetraspanin 3
MRPL50	-1.00083	3.16131e-11	mitochondrial ribosomal protein L50
CCDC66	-1.00096	3.49798e-07	coiled-coil domain containing 66
RDH13	-1.00099	8.93783e-10	retinol dehydrogenase 13
RBPMS2	-1.00112	2.86619e-08	RNA binding protein with multiple splicing 2
SRPRB	-1.00116	1.46612e-15	SRP receptor beta subunit
SNRPD1	-1.00142	7.70161e-06	small nuclear ribonucleoprotein D1 polypeptide
FBXL18	-1.0021	1.44406e-05	F-box and leucine rich repeat protein 18
PLK4	-1.00257	4.59666e-13	polo like kinase 4
VCP	-1.00286	4.63325e-27	valosin containing protein
PRMT3	-1.00287	1.09289e-12	protein arginine methyltransferase 3
KIAA0100	-1.00358	8.20589e-12	KIAA0100
CCT6A	-1.00498	2.31705e-44	chaperonin containing TCP1 subunit 6A
CSTF3	-1.00503	6.2088e-08	cleavage stimulation factor subunit 3
ZNF335	-1.00513	2.64297e-06	zinc finger protein 335
CETN2	-1.00584	0.000103899	centrin 2
ZFP91	-1.00592	3.56739e-16	ZFP91 zinc finger protein
MRPS12	-1.00642	1.25795e-09	mitochondrial ribosomal protein S12
BRCA2	-1.00663	1.86e-07	BRCA2, DNA repair associated
TMX1	-1.00666	3.05951e-18	thioredoxin related transmembrane protein 1
PRPF31	-1.00678	1.7188e-08	pre-mRNA processing factor 31
MON1A	-1.00681	1.2213e-06	MON1 homolog A, secretory trafficking associated
NOL8	-1.00698	1.76627e-17	nucleolar protein 8
ZNF276	-1.00733	5.66994e-05	zinc finger protein 276
EPT1	-1.00749	6.45135e-15	NA
BLM	-1.00829	8.65564e-20	Bloom syndrome RecQ like helicase
VPS53	-1.00838	3.12179e-10	VPS53, GARP complex subunit
INTS9	-1.00859	1.02168e-06	integrator complex subunit 9
PGM2	-1.0086	1.91114e-20	phosphoglucomutase 2
PSMA4	-1.00886	8.07495e-13	proteasome subunit alpha 4
ZBTB9	-1.00908	1.83616e-09	zinc finger and BTB domain containing 9
ZYX	-1.00926	8.10675e-06	zyxin
MSH2	-1.01003	1.66697e-18	mutS homolog 2
CRELD2	-1.01045	1.57169e-05	cysteine rich with EGF like domains 2
HNRNPA3	-1.0106	8.53763e-19	heterogeneous nuclear ribonucleoprotein A3
MTMR9	-1.01099	3.29271e-14	myotubularin related protein 9
MYEOV2	-1.01119	3.8957e-07	NA
SLC25A44	-1.01257	2.78188e-13	solute carrier family 25 member 44
UROD	-1.0132	1.87645e-07	uroporphyrinogen decarboxylase
OTUD6B	-1.01349	1.97397e-06	OTU domain containing 6B
ECHDC1	-1.01357	3.69784e-25	ethylmalonyl-CoA decarboxylase 1
KIAA1024	-1.01417	0.000247113	KIAA1024
DIXDC1	-1.01595	0.00231605	DIX domain containing 1
MRPL4	-1.01626	5.07391e-07	mitochondrial ribosomal protein L4
SIVA1	-1.01627	1.04405e-08	SIVA1 apoptosis inducing factor
OPA3	-1.01681	4.82851e-09	OPA3, outer mitochondrial membrane lipid metabolism regulator
PDCL3	-1.01691	4.94222e-12	phosducin like 3
ORC6	-1.01692	9.86435e-11	origin recognition complex subunit 6
PPP2CA	-1.01772	1.1707e-33	protein phosphatase 2 catalytic subunit alpha
PROB1	-1.01805	0.000832359	proline rich basic protein 1
TRAPPC10	-1.01833	4.17998e-13	trafficking protein particle complex 10
MCM7	-1.0184	1.28387e-08	minichromosome maintenance complex component 7
ZNF761	-1.01917	2.33217e-06	zinc finger protein 761
ANKRD40	-1.0203	6.67908e-14	ankyrin repeat domain 40
EXOSC3	-1.02057	2.18743e-13	exosome component 3
RNF32	-1.02101	0.00101415	ring finger protein 32
NANP	-1.02135	1.03565e-13	N-acetylneuraminic acid phosphatase
SNX19	-1.02144	4.41813e-16	sorting nexin 19
MFSD6	-1.02264	1.63611e-13	major facilitator superfamily domain containing 6
GOT2	-1.02275	7.46506e-14	glutamic-oxaloacetic transaminase 2
ZNF767P	-1.02282	2.94072e-07	zinc finger family member 767, pseudogene
ZNF48	-1.02308	1.2213e-06	zinc finger protein 48
AP4E1	-1.02314	2.32776e-08	adaptor related protein complex 4 epsilon 1 subunit
FASTKD2	-1.02332	3.30022e-20	FAST kinase domains 2
WDR18	-1.02338	8.01127e-05	WD repeat domain 18
SLC9B2	-1.02345	3.30774e-12	solute carrier family 9 member B2
AARS2	-1.02642	1.07446e-07	alanyl-tRNA synthetase 2, mitochondrial
STXBP5	-1.02666	6.76175e-12	syntaxin binding protein 5
ZDHHC6	-1.0271	1.12419e-11	zinc finger DHHC-type containing 6
CCDC150	-1.02753	8.93268e-08	coiled-coil domain containing 150
OAS3	-1.02785	2.69905e-11	2'-5'-oligoadenylate synthetase 3
PDE3B	-1.0285	0.000205643	phosphodiesterase 3B
FAM129A	-1.02863	1.05166e-10	family with sequence similarity 129 member A
GMNN	-1.02875	5.78606e-11	geminin, DNA replication inhibitor
PMM2	-1.02879	8.73525e-11	phosphomannomutase 2
ADSS	-1.02891	3.30837e-29	adenylosuccinate synthase
PTPRE	-1.02893	0.000893701	protein tyrosine phosphatase, receptor type E
MRPL15	-1.02943	5.59584e-18	mitochondrial ribosomal protein L15
TMEM117	-1.02988	0.000970654	transmembrane protein 117
RITA1	-1.03002	2.16214e-10	RBPJ interacting and tubulin associated 1
GNG12	-1.03084	0.000840357	G protein subunit gamma 12
DEGS1	-1.03087	1.21803e-13	delta 4-desaturase, sphingolipid 1
ZNF234	-1.0311	2.87305e-08	zinc finger protein 234
POLR3C	-1.03235	4.60591e-24	RNA polymerase III subunit C
MARS2	-1.03319	5.17611e-09	methionyl-tRNA synthetase 2, mitochondrial
PSMC4	-1.0335	7.10551e-25	proteasome 26S subunit, ATPase 4
TRIM35	-1.03373	2.48547e-10	tripartite motif containing 35
CEBPA	-1.03462	0.00233115	CCAAT/enhancer binding protein alpha
CEP162	-1.03512	3.65599e-06	centrosomal protein 162
WBSCR22	-1.03526	2.72345e-09	NA
SLC35C1	-1.0362	8.39778e-06	solute carrier family 35 member C1
LAS1L	-1.03635	1.83437e-13	LAS1 like, ribosome biogenesis factor
USP42	-1.03677	4.15562e-09	ubiquitin specific peptidase 42
ARMC7	-1.0372	2.56696e-08	armadillo repeat containing 7
GRPEL1	-1.03724	3.31361e-14	GrpE like 1, mitochondrial
ACPP	-1.03917	0.000211054	acid phosphatase, prostate
UNC5B	-1.0399	1.18029e-05	unc-5 netrin receptor B
KBTBD8	-1.04099	8.62794e-06	kelch repeat and BTB domain containing 8
CBWD5	-1.0419	1.04754e-08	COBW domain containing 5
AREL1	-1.04198	7.28345e-24	apoptosis resistant E3 ubiquitin protein ligase 1
SLC18A2	-1.042	2.78857e-11	solute carrier family 18 member A2
DPP9	-1.04233	5.31368e-18	dipeptidyl peptidase 9
LINC01128	-1.04246	4.00708e-14	long intergenic non-protein coding RNA 1128
FBXO22	-1.04273	2.69375e-14	F-box protein 22
REV3L	-1.04281	5.89949e-08	REV3 like, DNA directed polymerase zeta catalytic subunit
CLPTM1	-1.04294	2.58151e-24	CLPTM1, transmembrane protein
HSPA14	-1.04296	2.96574e-29	heat shock protein family A (Hsp70) member 14
FAM3C	-1.04306	3.34266e-12	family with sequence similarity 3 member C
TTLL11	-1.04309	0.00726279	tubulin tyrosine ligase like 11
ALDH1B1	-1.04351	1.47245e-06	aldehyde dehydrogenase 1 family member B1
PTRH2	-1.04408	4.3795e-20	peptidyl-tRNA hydrolase 2
MMACHC	-1.04422	7.9307e-05	methylmalonic aciduria (cobalamin deficiency) cblC type, with homocystinuria
CAMKK2	-1.0444	1.04737e-18	calcium/calmodulin dependent protein kinase kinase 2
CCAR2	-1.04454	4.93223e-10	cell cycle and apoptosis regulator 2
ENTPD1	-1.0448	2.02948e-11	ectonucleoside triphosphate diphosphohydrolase 1
RBM45	-1.04487	2.9481e-07	RNA binding motif protein 45
TTL	-1.04494	1.38837e-15	tubulin tyrosine ligase
SLC35F2	-1.04509	3.46316e-16	solute carrier family 35 member F2
PRR3	-1.04535	3.33695e-12	proline rich 3
ANKRD11	-1.04552	4.032e-13	ankyrin repeat domain 11
PPP6R3	-1.04604	1.06235e-14	protein phosphatase 6 regulatory subunit 3
ZC3H18	-1.04628	1.0492e-13	zinc finger CCCH-type containing 18
NKRF	-1.04631	2.65624e-15	NFKB repressing factor
MEX3D	-1.04684	1.98029e-08	mex-3 RNA binding family member D
DLX1	-1.0475	2.01645e-06	distal-less homeobox 1
NEIL1	-1.04773	0.00764756	nei like DNA glycosylase 1
AHI1	-1.04801	1.87668e-05	Abelson helper integration site 1
IPO7	-1.04919	3.85946e-10	importin 7
CABP7	-1.04976	1.32108e-10	calcium binding protein 7
SKI	-1.04978	1.96861e-10	SKI proto-oncogene
CNKSR2	-1.05019	0.00701474	connector enhancer of kinase suppressor of Ras 2
TXLNG	-1.05062	6.15573e-15	taxilin gamma
MIS12	-1.05067	1.98598e-21	MIS12, kinetochore complex component
RNMTL1	-1.05093	2.71448e-07	NA
MTRR	-1.05101	8.3703e-19	5-methyltetrahydrofolate-homocysteine methyltransferase reductase
NOL12	-1.05111	7.93704e-14	nucleolar protein 12
POR	-1.05193	3.34943e-07	cytochrome p450 oxidoreductase
KPTN	-1.05214	2.56428e-05	kaptin, actin binding protein
TAP2	-1.0525	1.20152e-20	transporter 2, ATP binding cassette subfamily B member
PSMA7	-1.05252	8.35098e-18	proteasome subunit alpha 7
POLE3	-1.0526	1.40578e-22	DNA polymerase epsilon 3, accessory subunit
ANKLE1	-1.05349	0.000405682	ankyrin repeat and LEM domain containing 1
ADNP	-1.0536	4.50494e-13	activity dependent neuroprotector homeobox
AAGAB	-1.05379	1.86175e-13	alpha and gamma adaptin binding protein
ADO	-1.05414	4.23763e-09	2-aminoethanethiol dioxygenase
THNSL1	-1.05505	2.27659e-09	threonine synthase like 1
FEM1A	-1.05573	1.34775e-29	fem-1 homolog A
HIGD1A	-1.05654	1.43165e-16	HIG1 hypoxia inducible domain family member 1A
POLE2	-1.05727	2.5188e-09	DNA polymerase epsilon 2, accessory subunit
PSEN2	-1.05766	5.73507e-05	presenilin 2
XRCC6	-1.05787	4.42608e-15	X-ray repair cross complementing 6
PPM1G	-1.05888	4.46086e-12	protein phosphatase, Mg2+/Mn2+ dependent 1G
SRSF7	-1.05927	1.30245e-09	serine and arginine rich splicing factor 7
TWISTNB	-1.05974	3.51911e-19	TWIST neighbor
HNRNPU	-1.0603	5.9394e-27	heterogeneous nuclear ribonucleoprotein U
MORC2-AS1	-1.0604	0.00602554	MORC2 antisense RNA 1
PRPF4	-1.06054	9.61193e-14	pre-mRNA processing factor 4
[truncated: 1,326 more rows]

## Sheet: DoxvsNT
Gene ID	log2FoldChange	Adjusted p-value	Description
SGCZ	7.43482	5.62084e-05	sarcoglycan zeta
IGLL1	7.04422	1.32737e-05	immunoglobulin lambda like polypeptide 1
HDAC9	5.94271	0.00747658	histone deacetylase 9
SPTBN2	3.89151	3.05575e-11	spectrin beta, non-erythrocytic 2
GABRB2	3.4094	9.32195e-06	gamma-aminobutyric acid type A receptor beta2 subunit
ARAP2	3.2192	0.00449292	ArfGAP with RhoGAP domain, ankyrin repeat and PH domain 2
KRT73	3.17588	0.00260831	keratin 73
LINC00176	2.95644	2.03839e-07	NA
TMEM178B	2.81987	0.00132796	transmembrane protein 178B
SERPINE2	2.53594	1.0403e-05	serpin family E member 2
PIEZO2	2.51273	0.000230304	piezo type mechanosensitive ion channel component 2
CD24	2.41575	0.00169006	CD24 molecule
CABLES1	2.25425	0.00171993	Cdk5 and Abl enzyme substrate 1
KRT72	2.25203	0.000671845	keratin 72
CORO6	2.24467	0.00471692	coronin 6
ANK3	2.19356	0.0049216	ankyrin 3
GJA5	2.16478	7.20746e-06	gap junction protein alpha 5
FAM83A	2.1378	0.00495011	family with sequence similarity 83 member A
TBX4	2.12116	0.0045831	T-box 4
DDX11L2	2.09688	4.10938e-06	DEAD/H-box helicase 11 like 2
DPY19L2P4	2.0911	0.000571754	DPY19L2 pseudogene 4
NKAIN2	2.08408	0.00173876	sodium/potassium transporting ATPase interacting 2
CCDC162P	2.04708	1.35256e-06	coiled-coil domain containing 162, pseudogene
HSD17B8	2.02632	0.00272879	hydroxysteroid 17-beta dehydrogenase 8
VWDE	2.0122	0.00666841	von Willebrand factor D and EGF domains
STX1B	1.89051	0.00628466	syntaxin 1B
SESTD1	1.86138	0.00177973	SEC14 and spectrin domain containing 1
RPARP-AS1	1.84426	9.59129e-12	RPARP antisense RNA 1
HBZ	1.84368	0.000463281	hemoglobin subunit zeta
C17orf99	1.77151	0.00618745	chromosome 17 open reading frame 99
LRIG3	1.75236	1.76573e-05	leucine rich repeats and immunoglobulin like domains 3
MARCH1	1.74226	1.15239e-05	membrane associated ring-CH-type finger 1
GAPDHS	1.73619	1.92985e-05	glyceraldehyde-3-phosphate dehydrogenase, spermatogenic
WNT3	1.72719	0.00181464	Wnt family member 3
PRX	1.68861	0.00995003	periaxin
ZNF213-AS1	1.6454	0.00327481	ZNF213 antisense RNA 1 (head to head)
TRIM6	1.63853	0.000235064	tripartite motif containing 6
POM121L8P	1.61225	0.000333899	POM121 transmembrane nucleoporin like 8, pseudogene
LINC01355	1.56903	0.000537071	long intergenic non-protein coding RNA 1355
PAXIP1-AS1	1.5451	4.39066e-06	PAXIP1 antisense RNA 1 (head to head)
STARD4-AS1	1.53144	0.00655302	STARD4 antisense RNA 1
MRM1	1.52566	0.00495282	mitochondrial rRNA methyltransferase 1
NFIA	1.51866	9.21222e-06	nuclear factor I A
DUSP5P1	1.51736	0.00348084	dual specificity phosphatase 5 pseudogene 1
TMEM147-AS1	1.51554	2.8579e-05	TMEM147 antisense RNA 1
TERT	1.51439	0.00297383	telomerase reverse transcriptase
C21orf58	1.50746	2.13909e-05	chromosome 21 open reading frame 58
SLC27A3	1.50229	0.00171993	solute carrier family 27 member 3
ALDH7A1	1.50199	0.00118672	aldehyde dehydrogenase 7 family member A1
CD74	1.50041	0.00207766	CD74 molecule
ONECUT2	1.47312	0.000631333	one cut homeobox 2
FGF14	1.44355	0.00369445	fibroblast growth factor 14
BEX1	1.4347	0.00217501	brain expressed X-linked 1
PLEKHA6	1.43268	0.000235642	pleckstrin homology domain containing A6
EPHB4	1.43152	3.16141e-05	EPH receptor B4
GLYCTK-AS1	1.42954	0.000122438	GLYCTK antisense RNA 1
C16orf59	1.42645	0.00107943	NA
WNK4	1.4109	0.000148332	WNK lysine deficient protein kinase 4
TMEM170B	1.40998	0.00388988	transmembrane protein 170B
LRRC45	1.40166	0.000203445	leucine rich repeat containing 45
CCDC26	1.40114	0.00084508	CCDC26 long non-coding RNA
ANKEF1	1.39902	0.00844777	ankyrin repeat and EF-hand domain containing 1
BAIAP2L2	1.39311	0.000235064	BAI1 associated protein 2 like 2
TSPAN15	1.39043	0.00258455	tetraspanin 15
ABCB8	1.38927	3.65598e-07	ATP binding cassette subfamily B member 8
CHAC2	1.38717	0.000448035	ChaC cation transport regulator homolog 2
NME3	1.38349	0.00602436	NME/NM23 nucleoside diphosphate kinase 3
MSH5-SAPCD1	1.38007	0.00426843	MSH5-SAPCD1 readthrough (NMD candidate)
ST8SIA6	1.35123	0.00214041	ST8 alpha-N-acetyl-neuraminide alpha-2,8-sialyltransferase 6
FAM107B	1.34317	0.00360166	family with sequence similarity 107 member B
CCDC17	1.32934	0.00169006	coiled-coil domain containing 17
PITX1	1.32931	0.000245874	paired like homeodomain 1
PLA2G6	1.32495	1.58366e-05	phospholipase A2 group VI
HNRNPU-AS1	1.32143	8.13091e-05	NA
DPY19L2P1	1.314	8.83712e-07	DPY19L2 pseudogene 1
LDLRAD3	1.31224	4.89989e-07	low density lipoprotein receptor class A domain containing 3
SGK494	1.3064	5.16395e-05	NA
RELL2	1.3028	0.000384697	RELT like 2
RIMKLA	1.30187	0.00207624	ribosomal modification protein rimK like family member A
EEF1E1	1.3001	0.000741165	eukaryotic translation elongation factor 1 epsilon 1
POP1	1.29977	0.00014982	POP1 homolog, ribonuclease P/MRP subunit
NTN1	1.2939	0.00102572	netrin 1
ELMO3	1.29241	0.00111464	engulfment and cell motility 3
APOC1	1.28526	0.000777082	apolipoprotein C1
KIF13A	1.28381	0.00494941	kinesin family member 13A
ADAMTS7P1	1.27915	2.8579e-05	ADAMTS7 pseudogene 1
LENG8-AS1	1.27878	0.000275063	LENG8 antisense RNA 1
C15orf52	1.27273	2.79187e-05	chromosome 15 open reading frame 52
MIPEP	1.26104	0.000319623	mitochondrial intermediate peptidase
RDH10	1.25957	5.88592e-06	retinol dehydrogenase 10
RTN4IP1	1.25403	0.00106732	reticulon 4 interacting protein 1
ASH1L-AS1	1.25172	0.000949159	ASH1L antisense RNA 1
FLT4	1.25019	0.00146808	fms related tyrosine kinase 4
PCYT2	1.24757	2.00617e-08	phosphate cytidylyltransferase 2, ethanolamine
RCAN1	1.24383	1.04536e-05	regulator of calcineurin 1
ISPD-AS1	1.23418	0.00708228	ISPD antisense RNA 1
AQP1	1.22689	0.00359787	aquaporin 1 (Colton blood group)
C19orf71	1.21308	0.0062022	chromosome 19 open reading frame 71
EMX2	1.20946	0.000694334	empty spiracles homeobox 2
BGLT3	1.20927	0.000125631	beta globin locus transcript 3 (non-protein coding)
UROD	1.20645	4.21079e-06	uroporphyrinogen decarboxylase
TSEN2	1.20101	0.00244442	tRNA splicing endonuclease subunit 2
STAG3L5P-PVRIG2P-PILRB	1.19713	2.88669e-06	STAG3L5P-PVRIG2P-PILRB readthrough
DLK1	1.19645	0.00416531	delta like non-canonical Notch ligand 1
DNAAF5	1.19643	0.00640414	dynein axonemal assembly factor 5
TARBP1	1.19498	4.18288e-06	TAR (HIV-1) RNA binding protein 1
SLC25A35	1.1946	0.00695854	solute carrier family 25 member 35
ZNF767P	1.18829	3.43842e-05	zinc finger family member 767, pseudogene
RUVBL1	1.18259	0.00291029	RuvB like AAA ATPase 1
RHPN1	1.17622	8.45475e-06	rhophilin Rho GTPase binding protein 1
SMARCD3	1.17351	0.000596188	SWI/SNF related, matrix associated, actin dependent regulator of chromatin, subfamily d, member 3
WDR4	1.16901	0.00570475	WD repeat domain 4
PSMG4	1.1674	0.0024642	proteasome assembly chaperone 4
GCDH	1.1646	3.09463e-05	glutaryl-CoA dehydrogenase
ARL17A	1.16455	0.000275063	ADP ribosylation factor like GTPase 17A
GLP1R	1.15184	0.00412573	glucagon like peptide 1 receptor
C1orf74	1.14835	0.0014931	chromosome 1 open reading frame 74
CASZ1	1.14706	0.00057758	castor zinc finger 1
ADGRV1	1.13964	0.000522839	adhesion G protein-coupled receptor V1
GFOD2	1.12872	9.08138e-06	glucose-fructose oxidoreductase domain containing 2
UTP20	1.12654	0.00125548	UTP20, small subunit processome component
HGH1	1.12217	0.000680686	HGH1 homolog
MZF1-AS1	1.1214	0.00759049	MZF1 antisense RNA 1
LOC100506127	1.1199	0.00214303	NA
ATR	1.11255	4.85419e-08	ATR serine/threonine kinase
NUP210	1.09931	8.63668e-05	nucleoporin 210
ZBTB12	1.09756	7.34154e-05	zinc finger and BTB domain containing 12
PLCH1	1.09496	0.0067937	phospholipase C eta 1
CHML	1.09473	0.00141734	CHM like, Rab escort protein 2
LINC00174	1.09096	0.00795238	long intergenic non-protein coding RNA 174
LRRC14	1.09022	0.0011938	leucine rich repeat containing 14
MRPS26	1.0895	0.00432326	mitochondrial ribosomal protein S26
GMDS	1.08936	0.000167078	GDP-mannose 4,6-dehydratase
CRACR2B	1.08857	0.0025296	calcium release activated channel regulator 2B
SLC16A1-AS1	1.08832	0.00462477	SLC16A1 antisense RNA 1
KHK	1.08748	0.000300983	ketohexokinase
ZNF691	1.08745	7.88085e-06	zinc finger protein 691
LINC01089	1.08655	0.000649385	long intergenic non-protein coding RNA 1089
CCNO	1.08322	0.000162353	cyclin O
TMEM14B	1.08138	1.01633e-06	transmembrane protein 14B
GLYCTK	1.06644	2.16795e-06	glycerate kinase
FAM69B	1.06494	0.00211891	family with sequence similarity 69 member B
MDM1	1.06038	8.59121e-05	Mdm1 nuclear protein
STAMBPL1	1.05722	0.00197569	STAM binding protein like 1
PLEKHA5	1.05081	0.000350113	pleckstrin homology domain containing A5
SPOCK2	1.04872	0.0051756	SPARC/osteonectin, cwcv and kazal like domains proteoglycan 2
MS4A2	1.04561	0.000907017	membrane spanning 4-domains A2
FLNB	1.04452	0.000852263	filamin B
CDC45	1.04122	0.00471821	cell division cycle 45
PARS2	1.04052	0.00010446	prolyl-tRNA synthetase 2, mitochondrial
ASIC3	1.04019	0.00198833	acid sensing ion channel subunit 3
PC	1.0379	0.00441966	pyruvate carboxylase
GCSH	1.02984	0.000563869	glycine cleavage system protein H
DERL3	1.02777	0.00994081	derlin 3
TMEM133	1.02687	0.00196978	transmembrane protein 133
LTB4R	1.02535	0.00078613	leukotriene B4 receptor
IRAK1BP1	1.01811	0.00961901	interleukin 1 receptor associated kinase 1 binding protein 1
FANCF	1.01652	0.000789371	Fanconi anemia complementation group F
FAM213B	1.01646	7.37127e-05	family with sequence similarity 213 member B
ENGASE	1.01276	9.88168e-08	endo-beta-N-acetylglucosaminidase
SNX10	1.01159	0.00565517	sorting nexin 10
PRORSD1P	1.01093	0.00404547	prolyl-tRNA synthetase associated domain containing 1, pseudogene
C8orf44	1.01065	0.00849608	chromosome 8 open reading frame 44
CBWD5	1.00989	0.000100203	COBW domain containing 5
TXNDC5	1.00714	0.00805972	thioredoxin domain containing 5
TYSND1	1.00178	0.00971171	trypsin domain containing 1
C5orf66	1.00169	3.431e-05	chromosome 5 open reading frame 66
DNAH8	1.00128	0.0049169	dynein axonemal heavy chain 8
PPP1R3E	1.00065	0.00201406	protein phosphatase 1 regulatory subunit 3E
ALOX5AP	-1.00092	0.00210207	arachidonate 5-lipoxygenase activating protein
SNIP1	-1.00542	2.24835e-10	Smad nuclear interacting protein 1
FAM53C	-1.0056	5.81001e-07	family with sequence similarity 53 member C
PLXNA3	-1.01181	0.000274807	plexin A3
RGS2	-1.01546	5.20887e-05	regulator of G protein signaling 2
ZC3H12A	-1.01565	0.000159497	zinc finger CCCH-type containing 12A
JMJD6	-1.01662	3.39299e-14	arginine demethylase and lysine hydroxylase
SRF	-1.01824	2.96749e-07	serum response factor
ZNF275	-1.01855	0.00416215	zinc finger protein 275
VAMP7	-1.01976	6.68677e-05	vesicle associated membrane protein 7
IRF7	-1.02049	0.000133675	interferon regulatory factor 7
SKIL	-1.02344	0.00388136	SKI like proto-oncogene
TMBIM1	-1.02369	1.34802e-05	transmembrane BAX inhibitor motif containing 1
PPP3CC	-1.02464	4.72232e-05	protein phosphatase 3 catalytic subunit gamma
PLK3	-1.0262	0.00663337	polo like kinase 3
CLK1	-1.04239	2.47283e-05	CDC like kinase 1
SLC9A9	-1.04376	0.0018732	solute carrier family 9 member A9
ZBTB2	-1.04453	8.55532e-07	zinc finger and BTB domain containing 2
PKIA	-1.04541	0.000148332	cAMP-dependent protein kinase inhibitor alpha
AMIGO3	-1.04757	6.54316e-05	adhesion molecule with Ig like domain 3
YRDC	-1.04795	7.28017e-07	yrdC N6-threonylcarbamoyltransferase domain containing
REC8	-1.04847	0.00552215	REC8 meiotic recombination protein
IRF1	-1.05034	4.21079e-06	interferon regulatory factor 1
MDM2	-1.06244	9.42747e-06	MDM2 proto-oncogene
COQ10B	-1.06377	1.46124e-07	coenzyme Q10B
RXRA	-1.06547	0.000302478	retinoid X receptor alpha
SNPH	-1.07011	0.000338519	syntaphilin
RTP4	-1.0737	0.00757414	receptor transporter protein 4
ZNF140	-1.07766	3.28327e-07	zinc finger protein 140
SYT11	-1.07811	7.9141e-06	synaptotagmin 11
MYADM	-1.07985	7.8754e-11	myeloid associated differentiation marker
PPM1D	-1.0808	1.61454e-10	protein phosphatase, Mg2+/Mn2+ dependent 1D
TSPYL2	-1.08509	1.0252e-09	TSPY like 2
HSPA1B	-1.08862	0.000434619	heat shock protein family A (Hsp70) member 1B
SLC10A3	-1.08911	3.86645e-05	solute carrier family 10 member 3
MT2A	-1.09257	0.00189578	metallothionein 2A
TTYH2	-1.09449	0.000920615	tweety family member 2
EREG	-1.10121	0.00563155	epiregulin
TMPRSS4	-1.10728	8.55532e-07	transmembrane protease, serine 4
ISL2	-1.10841	0.000206805	ISL LIM homeobox 2
RNF19B	-1.11024	1.82218e-07	ring finger protein 19B
CD80	-1.11552	0.00272879	CD80 molecule
MOB3A	-1.11823	0.00020025	MOB kinase activator 3A
ARMC5	-1.11944	1.82204e-05	armadillo repeat containing 5
ZNF548	-1.122	3.24756e-09	zinc finger protein 548
SERTAD3	-1.12488	0.00135954	SERTA domain containing 3
TNFAIP3	-1.1299	0.000572131	TNF alpha induced protein 3
ZNF222	-1.13238	2.16795e-06	zinc finger protein 222
ZNF394	-1.13904	2.28644e-07	zinc finger protein 394
SLC2A1-AS1	-1.13919	0.00305008	SLC2A1 antisense RNA 1
HERPUD1	-1.14004	1.24544e-05	homocysteine inducible ER protein with ubiquitin like domain 1
HBD	-1.14498	0.00048866	hemoglobin subunit delta
ADM2	-1.14818	0.0042785	adrenomedullin 2
NGFR	-1.15013	0.000777082	nerve growth factor receptor
MAB21L1	-1.1523	0.000248137	mab-21 like 1
MAP1LC3B	-1.1536	2.25493e-11	microtubule associated protein 1 light chain 3 beta
CLIC2	-1.15601	8.38029e-05	chloride intracellular channel 2
MAOA	-1.15902	0.00173676	monoamine oxidase A
CPA3	-1.16141	4.47161e-05	carboxypeptidase A3
TINCR	-1.16533	0.00794704	TINCR ubiquitin domain containing
BMF	-1.16537	0.000437733	Bcl2 modifying factor
SBDS	-1.16679	8.41674e-11	SBDS, ribosome maturation factor
ITPRIP	-1.17035	5.28376e-08	inositol 1,4,5-trisphosphate receptor interacting protein
PPP1R15A	-1.1705	9.42251e-12	protein phosphatase 1 regulatory subunit 15A
CXCR2P1	-1.17411	0.00567638	C-X-C motif chemokine receptor 2 pseudogene 1
MT1X	-1.18176	0.00198833	metallothionein 1X
F2RL3	-1.1823	0.000549372	F2R like thrombin or trypsin receptor 3
SPOCK3	-1.18341	0.00293991	SPARC/osteonectin, cwcv and kazal like domains proteoglycan 3
TMEM150B	-1.19505	0.000157518	transmembrane protein 150B
MPP1	-1.19666	1.91444e-05	membrane palmitoylated protein 1
SPTY2D1	-1.20047	0.000814737	SPT2 chromatin protein domain containing 1
ZFP28	-1.20749	0.000585851	ZFP28 zinc finger protein
PCNXL2	-1.21613	8.44387e-05	NA
MAFF	-1.2279	2.37504e-07	MAF bZIP transcription factor F
CLU	-1.23122	2.25493e-11	clusterin
TAF13	-1.23149	1.8152e-06	TATA-box binding protein associated factor 13
JUNB	-1.23482	9.10325e-06	JunB proto-oncogene, AP-1 transcription factor subunit
ZNF547	-1.23987	0.00186528	zinc finger protein 547
BBC3	-1.24629	2.60553e-06	BCL2 binding component 3
CD68	-1.25321	2.1005e-07	CD68 molecule
MVB12B	-1.25531	0.00248454	multivesicular body subunit 12B
GPR35	-1.25652	0.00196867	G protein-coupled receptor 35
MT1E	-1.25949	0.00119829	metallothionein 1E
ZNF736	-1.2676	0.000162353	zinc finger protein 736
SGK1	-1.27237	3.03986e-05	serum/glucocorticoid regulated kinase 1
ZFP36	-1.27554	2.1013e-17	ZFP36 ring finger protein
AMIGO2	-1.27649	0.00278196	adhesion molecule with Ig like domain 2
LRP1	-1.28553	0.000162208	LDL receptor related protein 1
AEN	-1.29535	0.000274786	apoptosis enhancing nuclease
CD4	-1.29691	0.00167756	CD4 molecule
ZNF596	-1.30763	0.00582952	zinc finger protein 596
GBP1	-1.30984	7.35538e-05	guanylate binding protein 1
PTPRN	-1.31973	0.00819597	protein tyrosine phosphatase, receptor type N
IRS2	-1.33011	2.97216e-05	insulin receptor substrate 2
IDS	-1.33596	8.07257e-06	iduronate 2-sulfatase
ZNF460	-1.3381	0.000768202	zinc finger protein 460
MED26	-1.35433	1.69964e-16	mediator complex subunit 26
RARRES3	-1.36415	0.00053831	retinoic acid receptor responder 3
DUSP1	-1.36954	2.9918e-10	dual specificity phosphatase 1
MYL9	-1.37159	0.000602526	myosin light chain 9
ZNF28	-1.37248	5.13114e-11	zinc finger protein 28
CFD	-1.37383	0.00916685	complement factor D
ZNF385D	-1.38495	0.00197569	zinc finger protein 385D
RUNDC3A	-1.38728	0.000698747	RUN domain containing 3A
KRT79	-1.39015	4.39066e-06	keratin 79
CXCL2	-1.39613	0.00569365	C-X-C motif chemokine ligand 2
TAF7	-1.4019	4.623e-12	TATA-box binding protein associated factor 7
STX1A	-1.40724	0.00360877	syntaxin 1A
SCN3A	-1.4073	0.00347765	sodium voltage-gated channel alpha subunit 3
RGAG4	-1.40783	0.00388988	NA
PLEKHA4	-1.4141	1.09131e-05	pleckstrin homology domain containing A4
ZNF256	-1.41446	4.86063e-08	zinc finger protein 256
ARL4A	-1.41953	0.00159284	ADP ribosylation factor like GTPase 4A
RND1	-1.42745	0.00353376	Rho family GTPase 1
C3orf62	-1.43557	0.00516911	chromosome 3 open reading frame 62
LOC728392	-1.43881	0.00193934	NA
FAXDC2	-1.44154	0.00533691	fatty acid hydroxylase domain containing 2
MT1F	-1.45346	7.34154e-05	metallothionein 1F
FAM155A	-1.47045	0.00136716	family with sequence similarity 155 member A
TPSD1	-1.47139	5.85838e-06	tryptase delta 1
HMOX1	-1.47947	1.46229e-13	heme oxygenase 1
ZNF667	-1.48824	9.01155e-11	zinc finger protein 667
GSTP1	-1.48885	0.000453358	glutathione S-transferase pi 1
SATB1	-1.49042	7.20746e-06	SATB homeobox 1
ZNF469	-1.49774	2.08515e-05	zinc finger protein 469
DOCK3	-1.50781	0.000348375	dedicator of cytokinesis 3
GFY	-1.51265	0.00695854	golgi associated olfactory signaling regulator
FAM110B	-1.51421	0.000270837	family with sequence similarity 110 member B
ZNF296	-1.51865	3.84964e-10	zinc finger protein 296
VASN	-1.52346	0.00708228	vasorin
PRDM1	-1.52541	4.93205e-06	PR/SET domain 1
CALCRL	-1.53217	6.27248e-05	calcitonin receptor like receptor
ZNF468	-1.5472	2.18491e-05	zinc finger protein 468
CCR1	-1.55931	0.00870892	C-C motif chemokine receptor 1
CASS4	-1.56591	1.02605e-10	Cas scaffolding protein family member 4
PYHIN1	-1.57476	0.00963345	pyrin and HIN domain family member 1
ADAMTS10	-1.57838	0.00129428	ADAM metallopeptidase with thrombospondin type 1 motif 10
BTG2	-1.58304	0.000167097	BTG anti-proliferation factor 2
CTSO	-1.60149	0.00429765	cathepsin O
IRX5	-1.61075	0.00194695	iroquois homeobox 5
FOSL1	-1.62198	2.00564e-06	FOS like 1, AP-1 transcription factor subunit
GADD45B	-1.64543	0.000571754	growth arrest and DNA damage inducible beta
ANK2	-1.6506	8.82114e-11	ankyrin 2
SLC30A1	-1.6556	6.35562e-18	solute carrier family 30 member 1
CAMK4	-1.65802	5.03468e-06	calcium/calmodulin dependent protein kinase IV
DSEL	-1.66938	0.00032617	dermatan sulfate epimerase-like
CCDC102B	-1.67553	0.00238159	coiled-coil domain containing 102B
KLF6	-1.68033	6.5074e-08	Kruppel like factor 6
PROX1	-1.68879	0.00608676	prospero homeobox 1
SLCO2B1	-1.69729	3.76837e-06	solute carrier organic anion transporter family member 2B1
RHOB	-1.70188	0.000130682	ras homolog family member B
FSTL1	-1.70313	6.81482e-06	follistatin like 1
DUSP5	-1.71024	9.01155e-11	dual specificity phosphatase 5
NLRP3	-1.71236	0.000279589	NLR family pyrin domain containing 3
SIGLEC6	-1.7211	0.00870892	sialic acid binding Ig like lectin 6
CREB5	-1.72419	4.46818e-05	cAMP responsive element binding protein 5
SMIM14	-1.72465	0.00790676	small integral membrane protein 14
KCNQ2	-1.72785	0.00486222	potassium voltage-gated channel subfamily Q member 2
ARHGAP24	-1.7312	3.29726e-05	Rho GTPase activating protein 24
C2orf66	-1.7333	0.000332103	chromosome 2 open reading frame 66
RGS1	-1.73527	6.20777e-14	regulator of G protein signaling 1
LOC100507406	-1.73708	0.000549372	NA
PHLDA1	-1.74647	4.97879e-05	pleckstrin homology like domain family A member 1
FAM114A1	-1.75153	1.85495e-06	family with sequence similarity 114 member A1
ICOS	-1.75497	3.4183e-14	inducible T-cell costimulator
TLR3	-1.78575	0.000248137	toll like receptor 3
ABCC3	-1.79491	1.23446e-06	ATP binding cassette subfamily C member 3
ULBP2	-1.79863	0.00666239	UL16 binding protein 2
PRKCE	-1.80427	0.000374043	protein kinase C epsilon
MATN1	-1.83431	0.000123561	matrilin 1, cartilage matrix protein
TLR1	-1.83566	7.30786e-06	toll like receptor 1
RGCC	-1.84111	0.00289129	regulator of cell cycle
ATF3	-1.84896	2.03183e-07	activating transcription factor 3
SNTB1	-1.85365	0.00173327	syntrophin beta 1
TNFRSF10D	-1.85563	6.52887e-24	TNF receptor superfamily member 10d
COLQ	-1.86662	0.000549372	collagen like tail subunit of asymmetric acetylcholinesterase
RPS4Y2	-1.87847	0.00838595	ribosomal protein S4, Y-linked 2
NR4A1	-1.88079	4.69858e-22	nuclear receptor subfamily 4 group A member 1
SNAI1	-1.90053	0.00234766	snail family transcriptional repressor 1
ITGA11	-1.9246	0.00304029	integrin subunit alpha 11
TPSB2	-1.92889	3.48109e-06	tryptase beta 2 (gene/pseudogene)
MIR22HG	-1.94262	9.80078e-13	MIR22 host gene
ZNF185	-1.95348	1.65795e-09	zinc finger protein 185 with LIM domain
TPSAB1	-1.96173	1.83597e-07	tryptase alpha/beta 1
ZIK1	-1.96559	0.000474162	zinc finger protein interacting with K protein 1
PPM1L	-1.97067	0.00139528	protein phosphatase, Mg2+/Mn2+ dependent 1L
DBNDD1	-1.9748	0.000613573	dysbindin domain containing 1
ECM1	-1.98606	1.69129e-06	extracellular matrix protein 1
HMCN1	-1.98633	6.52438e-07	hemicentin 1
SCN2A	-1.99103	0.000337456	sodium voltage-gated channel alpha subunit 2
PSD3	-2.00897	7.20746e-06	pleckstrin and Sec7 domain containing 3
JUN	-2.03874	5.81221e-33	Jun proto-oncogene, AP-1 transcription factor subunit
PTGS2	-2.06426	4.59902e-29	prostaglandin-endoperoxide synthase 2
SERTAD1	-2.07518	9.01155e-11	SERTA domain containing 1
D21S2088E	-2.09846	0.00278196	NA
MUC15	-2.10072	1.28352e-05	mucin 15, cell surface associated
SGMS2	-2.10344	0.0084907	sphingomyelin synthase 2
ADM	-2.10486	1.04204e-10	adrenomedullin
MPZL3	-2.107	4.98199e-08	myelin protein zero like 3
GALNT3	-2.15889	0.000221067	polypeptide N-acetylgalactosaminyltransferase 3
FHAD1	-2.1605	0.00146808	forkhead associated phosphopeptide binding domain 1
ELFN2	-2.16058	0.000126378	extracellular leucine rich repeat and fibronectin type III domain containing 2
GBP2	-2.21968	3.68117e-08	guanylate binding protein 2
T	-2.22567	0.0053981	T brachyury transcription factor
IPCEF1	-2.22612	0.0011876	interaction protein for cytohesin exchange factors 1
CNTNAP2	-2.23065	0.00111977	contactin associated protein like 2
LINC01098	-2.2541	0.0045831	long intergenic non-protein coding RNA 1098
TBX18	-2.25844	0.00173746	T-box 18
FOS	-2.2783	3.68117e-08	Fos proto-oncogene, AP-1 transcription factor subunit
EVI2A	-2.27902	0.000178773	ecotropic viral integration site 2A
NR4A2	-2.30349	5.30053e-14	nuclear receptor subfamily 4 group A member 2
CXCR4	-2.41771	4.15067e-07	C-X-C motif chemokine receptor 4
AFAP1	-2.43531	3.40819e-07	actin filament associated protein 1
TMEM243	-2.47643	8.78134e-05	transmembrane protein 243
TNFRSF10B	-2.4765	8.83902e-07	TNF receptor superfamily member 10b
ARHGAP23	-2.4787	1.33025e-05	Rho GTPase activating protein 23
PCDH9	-2.51551	2.79187e-05	protocadherin 9
INSR	-2.53742	0.00113642	insulin receptor
NR3C2	-2.54843	5.62761e-08	nuclear receptor subfamily 3 group C member 2
PLK2	-2.55672	0.000166236	polo like kinase 2
OSMR	-2.59473	1.44337e-05	oncostatin M receptor
LINC00520	-2.61791	8.96378e-05	long intergenic non-protein coding RNA 520
ANKFN1	-2.67287	3.40819e-07	ankyrin repeat and fibronectin type III domain containing 1
NCAM2	-2.68126	1.61766e-05	neural cell adhesion molecule 2
TNFSF9	-2.70655	1.0302e-13	TNF superfamily member 9
DUSP8	-2.71069	2.98177e-05	dual specificity phosphatase 8
RASGEF1B	-2.74758	8.84991e-05	RasGEF domain family member 1B
KCNK1	-2.75333	1.62944e-10	potassium two pore domain channel subfamily K member 1
COL17A1	-2.76511	0.00098059	collagen type XVII alpha 1 chain
HBE1	-2.87035	9.47268e-18	hemoglobin subunit epsilon 1
EGR4	-2.8903	5.29833e-06	early growth response 4
PDE10A	-2.90494	2.03464e-11	phosphodiesterase 10A
NR5A2	-2.93718	7.16863e-07	nuclear receptor subfamily 5 group A member 2
AQP2	-2.95156	9.35183e-05	aquaporin 2
UNC13A	-3.01538	1.74462e-13	unc-13 homolog A
NOV	-3.08723	3.14417e-08	nephroblastoma overexpressed
CDKN1A	-3.11785	3.21805e-05	cyclin dependent kinase inhibitor 1A
PRR9	-3.1825	0.000103503	proline rich 9
CNTN5	-3.23244	0.000598784	contactin 5
TIGAR	-3.23939	1.77076e-08	TP53 induced glycolysis regulatory phosphatase
GFRAL	-3.27422	0.0013318	GDNF family receptor alpha like
FCGR3A	-3.27842	0.00169006	Fc fragment of IgG receptor IIIa
DAPP1	-3.30658	7.88085e-06	dual adaptor of phosphotyrosine and 3-phosphoinositides 1
WWTR1	-3.32297	0.00951191	WW domain containing transcription regulator 1
GPR183	-3.3902	0.00913632	G protein-coupled receptor 183
ABCG2	-3.51818	0.00028131	ATP binding cassette subfamily G member 2 (Junior blood group)
SERPINE1	-3.60154	1.96288e-16	serpin family E member 1
EGR2	-3.98071	8.43473e-16	early growth response 2
SCN1A	-4.11756	0.000170414	sodium voltage-gated channel alpha subunit 1
CXCL8	-4.27981	2.23737e-23	C-X-C motif chemokine ligand 8
EGR3	-4.28879	1.09691e-15	early growth response 3
CPNE7	-4.42609	0.00344929	copine 7
LOC100506747	-4.48031	0.00021676	NA
FOSB	-4.5379	1.35448e-51	FosB proto-oncogene, AP-1 transcription factor subunit

## Sheet: DoxCytvsNT
Gene ID	log2FoldChange	Adjusted p-value	Description
GABRB2	3.82041	4.35417e-06	gamma-aminobutyric acid type A receptor beta2 subunit
IGLL1	3.45464	0.000950256	immunoglobulin lambda like polypeptide 1
ANK3	3.11888	0.000397178	ankyrin 3
KRT72	2.31714	0.00161523	keratin 72
SPTBN2	2.17305	0.000252857	spectrin beta, non-erythrocytic 2
GJA5	1.73041	0.00148412	gap junction protein alpha 5
CCR4	1.49624	0.00355824	C-C motif chemokine receptor 4
ADAT1	1.45664	0.00176065	adenosine deaminase, tRNA specific 1
BEND3	1.3831	0.00338155	BEN domain containing 3
CHAC2	1.38203	0.00155917	ChaC cation transport regulator homolog 2
NFIA	1.3451	0.000454568	nuclear factor I A
DPY19L2P1	1.32615	4.35417e-06	DPY19L2 pseudogene 1
LDLRAD3	1.22639	1.53731e-05	low density lipoprotein receptor class A domain containing 3
POP1	1.18192	0.00204831	POP1 homolog, ribonuclease P/MRP subunit
TSEN2	1.14803	0.00995331	tRNA splicing endonuclease subunit 2
ERCC4	1.10464	0.00155917	ERCC excision repair 4, endonuclease catalytic subunit
ATR	1.07659	1.16245e-06	ATR serine/threonine kinase
NUP210	1.0739	0.00054413	nucleoporin 210
ADGRV1	1.06919	0.00383023	adhesion G protein-coupled receptor V1
POLR1A	1.06884	0.000370576	RNA polymerase I subunit A
CHML	1.04708	0.00654069	CHM like, Rab escort protein 2
BRIP1	1.02583	0.00119554	BRCA1 interacting protein C-terminal helicase 1
LCMT2	1.02352	0.00550671	leucine carboxyl methyltransferase 2
CLSPN	1.00568	0.00467214	claspin
NEK4	1.00421	0.00667744	NIMA related kinase 4
PPP1R10	1.00313	0.000982917	protein phosphatase 1 regulatory subunit 10
SLC4A7	1.00117	0.00594418	solute carrier family 4 member 7
RDH10	1.00051	0.0014623	retinol dehydrogenase 10
LTC4S	-1.00002	2.0398e-05	leukotriene C4 synthase
ZNF256	-1.00171	0.00111636	zinc finger protein 256
SNHG12	-1.00368	0.000454568	small nucleolar RNA host gene 12
SNTG1	-1.00853	0.00477239	syntrophin gamma 1
ANK2	-1.01704	0.00111636	ankyrin 2
PCNXL2	-1.01802	0.00442975	NA
TMEM74B	-1.01868	0.000606307	transmembrane protein 74B
MAB21L1	-1.0545	0.00310123	mab-21 like 1
TMPRSS4	-1.059	1.48216e-05	transmembrane protease, serine 4
GAA	-1.08211	0.000261776	glucosidase alpha, acid
ALDH3B1	-1.12067	0.00768104	aldehyde dehydrogenase 3 family member B1
JUN	-1.12755	9.3895e-09	Jun proto-oncogene, AP-1 transcription factor subunit
AK8	-1.13222	0.00666898	adenylate kinase 8
CATSPER1	-1.13233	0.00164743	cation channel sperm associated 1
HIST2H2BE	-1.13795	0.00995331	histone cluster 2 H2B family member e
SERPINF1	-1.14163	0.00923034	serpin family F member 1
ATP8B3	-1.14498	0.00251101	ATPase phospholipid transporting 8B3
LRP1	-1.16319	0.00248354	LDL receptor related protein 1
PLEKHA4	-1.17611	0.00148575	pleckstrin homology domain containing A4
MT1F	-1.20611	0.00441217	metallothionein 1F
CLU	-1.21575	1.33072e-09	clusterin
RELB	-1.22347	3.353e-06	RELB proto-oncogene, NF-kB subunit
SLC2A1-AS1	-1.23969	0.0031352	SLC2A1 antisense RNA 1
RUNDC3A	-1.24102	0.00844671	RUN domain containing 3A
STK32C	-1.24795	0.00613812	serine/threonine kinase 32C
RNASET2	-1.26054	0.00856024	ribonuclease T2
KRT79	-1.26572	0.000163641	keratin 79
CST7	-1.27608	0.00560738	cystatin F
MYL9	-1.28853	0.00441217	myosin light chain 9
CD48	-1.30107	0.00440758	CD48 molecule
RXRA	-1.32079	1.48216e-05	retinoid X receptor alpha
FOSB	-1.33837	0.000748609	FosB proto-oncogene, AP-1 transcription factor subunit
BMF	-1.34746	0.000123656	Bcl2 modifying factor
FAM114A1	-1.35185	0.00152018	family with sequence similarity 114 member A1
TINCR	-1.37191	0.00348067	TINCR ubiquitin domain containing
LTF	-1.38497	0.00498969	lactotransferrin
CAMK4	-1.38786	0.000906014	calcium/calmodulin dependent protein kinase IV
PSD3	-1.39884	0.00903088	pleckstrin and Sec7 domain containing 3
RARRES3	-1.41644	0.00111387	retinoic acid receptor responder 3
FSTL1	-1.46398	0.0006742	follistatin like 1
NR3C2	-1.50423	0.00994262	nuclear receptor subfamily 3 group C member 2
TNFRSF4	-1.54673	0.00206684	TNF receptor superfamily member 4
TNFSF9	-1.5559	0.000519005	TNF superfamily member 9
ECM1	-1.56136	0.00111636	extracellular matrix protein 1
TMEM120A	-1.56183	3.37079e-06	transmembrane protein 120A
C2orf66	-1.56999	0.00440758	chromosome 2 open reading frame 66
SLCO2B1	-1.58323	9.2956e-05	solute carrier organic anion transporter family member 2B1
PDE10A	-1.58765	0.00349083	phosphodiesterase 10A
LOC728392	-1.60995	0.00138858	NA
PRKCH	-1.6255	0.00779672	protein kinase C eta
CFD	-1.64485	0.00343751	complement factor D
PTPRN	-1.67523	0.00138858	protein tyrosine phosphatase, receptor type N
DHRS2	-1.67768	0.00248354	dehydrogenase/reductase 2
ADAMTS10	-1.68176	0.00161523	ADAM metallopeptidase with thrombospondin type 1 motif 10
ANKFN1	-1.69186	0.00943419	ankyrin repeat and fibronectin type III domain containing 1
CPA3	-1.69843	1.88538e-09	carboxypeptidase A3
FBXO32	-1.74984	0.00822233	F-box protein 32
HBE1	-1.79359	4.35417e-06	hemoglobin subunit epsilon 1
ADGRB2	-1.81809	9.2956e-05	adhesion G protein-coupled receptor B2
SCN2A	-1.8564	0.00310291	sodium voltage-gated channel alpha subunit 2
OSMR	-1.90246	0.00799709	oncostatin M receptor
TPSD1	-1.95747	1.88538e-09	tryptase delta 1
TPSB2	-1.96453	1.13836e-05	tryptase beta 2 (gene/pseudogene)
GBP2	-1.99441	7.49494e-06	guanylate binding protein 2
KCNK1	-2.07116	3.50276e-05	potassium two pore domain channel subfamily K member 1
TPSAB1	-2.10268	1.444e-07	tryptase alpha/beta 1
EVI2A	-2.16559	0.00148267	ecotropic viral integration site 2A
LINC00520	-2.23092	0.00406389	long intergenic non-protein coding RNA 520
CXCL8	-2.27118	1.24374e-05	C-X-C motif chemokine ligand 8
TMEM243	-2.27316	0.0014623	transmembrane protein 243
IPCEF1	-2.27789	0.00255793	interaction protein for cytohesin exchange factors 1
PRG2	-2.33793	0.00427885	proteoglycan 2, pro eosinophil major basic protein
UNC13A	-2.36796	3.63487e-07	unc-13 homolog A
MLIP	-2.38591	0.00116655	muscular LMNA interacting protein
ARHGAP23	-2.43703	9.2956e-05	Rho GTPase activating protein 23
NR5A2	-2.47426	0.00023438	nuclear receptor subfamily 5 group A member 2
AQP2	-2.49842	0.00437629	aquaporin 2
WLS	-2.58812	0.00179901	wntless Wnt ligand secretion mediator
T	-2.62957	0.0020448	T brachyury transcription factor
ABCG2	-3.45132	0.00138858	ATP binding cassette subfamily G member 2 (Junior blood group)
WWTR1	-3.72249	0.00738674	WW domain containing transcription regulator 1

## Sheet: DoxCytDACvsNT
Gene ID	log2FoldChange	Adjusted p-value	Description
HDAC9	8.98172	5.90075e-06	histone deacetylase 9
LOC400655	6.24278	0.00266272	NA
MIR210	5.93881	9.89526e-07	microRNA 210
MYO15A	5.8756	4.9512e-06	myosin XVA
NAALADL1	5.80631	1.50557e-09	N-acetylated alpha-linked acidic dipeptidase like 1
TENM1	5.762	0.000252913	teneurin transmembrane protein 1
MRPL23-AS1	5.68874	3.97269e-11	MRPL23 antisense RNA 1
TDGF1	5.62716	0.00198551	teratocarcinoma-derived growth factor 1
FAM183A	5.43413	0.0086148	family with sequence similarity 183 member A
CDKN1C	5.43245	3.80045e-05	cyclin dependent kinase inhibitor 1C
FAM95B1	5.27689	0.00027749	family with sequence similarity 95 member B1
FAM178B	5.21664	5.67995e-57	family with sequence similarity 178 member B
SFTPA2	5.15814	0.000229158	surfactant protein A2
HOTS	5.1105	0.000902679	NA
TEKT3	5.02624	0.000720022	tektin 3
TMEM178A	5.01754	2.74709e-05	transmembrane protein 178A
PRSS22	4.93452	0.000653557	protease, serine 22
SLC6A10P	4.91461	0.000459016	solute carrier family 6 member 10, pseudogene
KRT72	4.82197	7.07996e-10	keratin 72
GLIS3	4.6953	0.00303985	GLIS family zinc finger 3
IGLL1	4.68903	1.15313e-07	immunoglobulin lambda like polypeptide 1
SGCZ	4.63836	0.000160518	sarcoglycan zeta
C17orf99	4.55692	3.71727e-11	chromosome 17 open reading frame 99
TBX2-AS1	4.34724	3.35211e-06	TBX2 antisense RNA 1
CD74	4.31483	1.43259e-18	CD74 molecule
LINC00605	4.31041	3.73803e-15	long intergenic non-protein coding RNA 605
HHIPL1	4.29639	0.00237371	HHIP like 1
LINC00570	4.22808	0.00508345	long intergenic non-protein coding RNA 570
DEGS2	4.18721	2.06551e-09	delta 4-desaturase, sphingolipid 2
CHL1	4.18555	0.00728525	cell adhesion molecule L1 like
LURAP1L	4.15409	0.00156741	leucine rich adaptor protein 1 like
C10orf105	4.08623	0.00358553	chromosome 10 open reading frame 105
RNA18S5	4.07838	0.000716842	NA
LINC00866	3.9611	0.00575752	long intergenic non-protein coding RNA 866
SPRR2G	3.96104	0.00656521	small proline rich protein 2G
LINC00173	3.9275	4.31236e-20	long intergenic non-protein coding RNA 173
PCOLCE-AS1	3.90167	0.00420468	PCOLCE antisense RNA 1
PLAC4	3.8903	0.00929407	placenta specific 4
MIR210HG	3.84059	1.94944e-56	MIR210 host gene
EMX2	3.82881	6.77926e-30	empty spiracles homeobox 2
AQP1	3.82153	5.54752e-27	aquaporin 1 (Colton blood group)
NTN4	3.7848	1.84453e-23	netrin 4
TNS4	3.78326	2.54616e-29	tensin 4
KLRC4	3.64677	8.88461e-10	killer cell lectin like receptor C4
KCNN1	3.61939	0.000182731	potassium calcium-activated channel subfamily N member 1
CTD-3080P12.3	3.61308	4.46579e-15	NA
KRT73	3.59805	5.37979e-05	keratin 73
LOC100130264	3.59272	0.00344075	NA
ARHGAP39	3.56717	1.27891e-56	Rho GTPase activating protein 39
ANG	3.54944	0.000262448	angiogenin
LOC100128076	3.51475	0.000322493	NA
HCK	3.48529	7.17617e-10	HCK proto-oncogene, Src family tyrosine kinase
LINC01512	3.47386	2.67708e-06	NA
EPHB3	3.4691	0.00211375	EPH receptor B3
CHRD	3.46394	0.000450001	chordin
FLJ26850	3.46266	0.000255843	NA
PDE2A	3.40823	5.20101e-07	phosphodiesterase 2A
SLC22A31	3.3953	0.00353787	solute carrier family 22 member 31
ANKRD37	3.3892	6.8298e-24	ankyrin repeat domain 37
GIPR	3.38696	1.23438e-32	gastric inhibitory polypeptide receptor
APOBEC3H	3.3865	0.00100548	apolipoprotein B mRNA editing enzyme catalytic subunit 3H
ALOX5	3.37914	0.00216087	arachidonate 5-lipoxygenase
TMEM100	3.37284	0.0076791	transmembrane protein 100
PTPRR	3.33304	2.68579e-10	protein tyrosine phosphatase, receptor type R
CD24	3.29834	1.43306e-06	CD24 molecule
TBX4	3.27899	9.09716e-07	T-box 4
LRRC25	3.27472	7.32055e-07	leucine rich repeat containing 25
SSPO	3.24967	1.1329e-12	SCO-spondin
HSPB6	3.21774	0.000214664	heat shock protein family B (small) member 6
TENM4	3.2041	2.27033e-06	teneurin transmembrane protein 4
MIR548AR	3.19954	0.000402227	microRNA 548ar
TCP11L2	3.18472	3.06821e-11	t-complex 11 like 2
SP5	3.18138	0.00618506	Sp5 transcription factor
PCSK4	3.17083	6.27988e-36	proprotein convertase subtilisin/kexin type 4
BAIAP2L2	3.17011	2.51762e-21	BAI1 associated protein 2 like 2
EFEMP2	3.1652	3.1405e-76	EGF containing fibulin like extracellular matrix protein 2
PSD2	3.16036	4.77742e-51	pleckstrin and Sec7 domain containing 2
ZC3H6	3.15766	8.47828e-20	zinc finger CCCH-type containing 6
VLDLR	3.15032	2.1101e-17	very low density lipoprotein receptor
GNLY	3.14547	0.00396507	granulysin
PARD6G-AS1	3.13924	5.78326e-05	PARD6G antisense RNA 1
EMCN	3.13598	0.00147278	endomucin
LGMN	3.1216	1.12709e-09	legumain
HOXA4	3.11282	0.000887314	homeobox A4
HOXA3	3.11192	6.60791e-06	homeobox A3
AQP7P1	3.10555	0.00395296	aquaporin 7 pseudogene 1
PPP1R32	3.10038	1.06302e-32	protein phosphatase 1 regulatory subunit 32
LINC01556	3.09403	0.00189982	long intergenic non-protein coding RNA 1556
CYP8B1	3.08849	0.000122192	cytochrome P450 family 8 subfamily B member 1
ITGA8	3.06016	0.00865262	integrin subunit alpha 8
DRD4	3.05994	1.25211e-07	dopamine receptor D4
C1orf115	3.05983	4.8685e-12	chromosome 1 open reading frame 115
GOLGA6L9	3.05896	5.11484e-13	golgin A6 family-like 9
PLAU	3.01628	6.39679e-08	plasminogen activator, urokinase
LOC101927770	3.01583	0.0097365	NA
YPEL2	3.0012	3.23713e-11	yippee like 2
PSD	2.99577	1.88113e-05	pleckstrin and Sec7 domain containing
ABCA4	2.99281	0.000472736	ATP binding cassette subfamily A member 4
ADAMTSL4	2.99114	1.36757e-37	ADAMTS like 4
ANKRD9	2.95315	2.99995e-48	ankyrin repeat domain 9
TNFAIP2	2.94735	3.15685e-39	TNF alpha induced protein 2
SPTBN2	2.9198	4.38605e-10	spectrin beta, non-erythrocytic 2
ELFN2	2.91414	0.000316589	extracellular leucine rich repeat and fibronectin type III domain containing 2
PIPOX	2.91168	4.71841e-08	pipecolic acid and sarcosine oxidase
FGD5	2.90635	2.90669e-17	FYVE, RhoGEF and PH domain containing 5
ATP8B3	2.905	5.92126e-12	ATPase phospholipid transporting 8B3
LDLRAD2	2.90434	6.47725e-07	low density lipoprotein receptor class A domain containing 2
ARHGEF17	2.87717	9.00723e-28	Rho guanine nucleotide exchange factor 17
AMT	2.87471	4.1404e-27	aminomethyltransferase
HLA-DRA	2.87088	4.87798e-09	major histocompatibility complex, class II, DR alpha
N4BP2L1	2.86473	1.13784e-51	NEDD4 binding protein 2 like 1
MAPK13	2.85522	1.22385e-19	mitogen-activated protein kinase 13
TBX6	2.85179	4.65224e-16	T-box 6
SLC6A19	2.83767	1.7669e-12	solute carrier family 6 member 19
LINC01573	2.83049	0.000204864	NA
PLEKHH3	2.8265	1.5151e-28	pleckstrin homology, MyTH4 and FERM domain containing H3
DICER1-AS1	2.82445	1.27936e-13	DICER1 antisense RNA 1
EFNA3	2.82325	3.90758e-17	ephrin A3
ZNF396	2.81676	0.00260438	zinc finger protein 396
ALDH3B1	2.81539	4.99754e-17	aldehyde dehydrogenase 3 family member B1
NEDD9	2.79908	0.00069912	neural precursor cell expressed, developmentally down-regulated 9
ANK3	2.7961	1.56173e-05	ankyrin 3
MYO5B	2.78281	1.88788e-11	myosin VB
SYTL1	2.77058	3.14436e-37	synaptotagmin like 1
CR2	2.77058	2.25875e-07	complement C3d receptor 2
PNCK	2.76951	0.00230984	pregnancy up-regulated nonubiquitous CaM kinase
SNORD59B	2.76456	1.83888e-06	NA
ZNF100	2.76317	0.00115908	zinc finger protein 100
LGR6	2.75349	6.93213e-13	leucine rich repeat containing G protein-coupled receptor 6
LGR4	2.75017	1.11266e-11	leucine rich repeat containing G protein-coupled receptor 4
PIK3IP1	2.74056	4.83388e-12	phosphoinositide-3-kinase interacting protein 1
BATF2	2.73649	8.0898e-07	basic leucine zipper ATF-like transcription factor 2
GSTM5	2.73593	1.07376e-09	glutathione S-transferase mu 5
ADGRG3	2.73483	2.9859e-10	adhesion G protein-coupled receptor G3
ARID5B	2.72873	6.19378e-14	AT-rich interaction domain 5B
GDPD3	2.72659	1.5258e-09	glycerophosphodiester phosphodiesterase domain containing 3
NRN1L	2.72338	0.000866292	neuritin 1 like
KLHL24	2.71532	5.97324e-08	kelch like family member 24
FAM110D	2.71241	1.55582e-09	family with sequence similarity 110 member D
ZBTB20	2.7101	4.75435e-12	zinc finger and BTB domain containing 20
TPSB2	2.70028	4.62289e-13	tryptase beta 2 (gene/pseudogene)
LOC101927391	2.68417	0.00253069	NA
CPEB2	2.67247	0.0061176	cytoplasmic polyadenylation element binding protein 2
HOXA13	2.66745	0.000582943	homeobox A13
CD200R1L	2.66739	0.0099851	CD200 receptor 1 like
SMTNL1	2.66723	7.27274e-07	smoothelin like 1
SGK2	2.66209	1.65936e-05	SGK2, serine/threonine kinase 2
NCALD	2.64725	7.68446e-28	neurocalcin delta
GABRB2	2.63999	5.04626e-05	gamma-aminobutyric acid type A receptor beta2 subunit
KIF13A	2.62972	7.70483e-12	kinesin family member 13A
BTBD8	2.62725	0.000825783	BTB domain containing 8
GSDMB	2.62336	4.29252e-37	gasdermin B
KIF19	2.62238	4.14776e-15	kinesin family member 19
DOC2A	2.60765	2.14851e-12	double C2 domain alpha
SLC25A42	2.59943	7.23571e-47	solute carrier family 25 member 42
MARC2	2.59883	9.1713e-06	mitochondrial amidoxime reducing component 2
KIAA1107	2.59687	1.8563e-14	KIAA1107
ANKRD61	2.59291	0.0042765	ankyrin repeat domain 61
ERBB3	2.58852	2.37514e-06	erb-b2 receptor tyrosine kinase 3
GKAP1	2.58061	4.20153e-13	G kinase anchoring protein 1
PRX	2.57928	4.23937e-06	periaxin
ITGAX	2.57781	4.91347e-09	integrin subunit alpha X
MMEL1	2.57614	0.00605944	membrane metalloendopeptidase like 1
PRSS30P	2.56847	1.6279e-11	protease, serine, 30 pseudogene
HILPDA	2.56805	1.56303e-20	hypoxia inducible lipid droplet associated
YPEL3	2.56731	1.13594e-23	yippee like 3
HSD17B14	2.56588	1.15943e-18	hydroxysteroid 17-beta dehydrogenase 14
A4GALT	2.55748	1.61316e-05	alpha 1,4-galactosyltransferase (P blood group)
GPA33	2.55226	0.00676153	glycoprotein A33
SLC22A18	2.54972	2.7417e-19	solute carrier family 22 member 18
SMIM1	2.54619	7.43831e-41	small integral membrane protein 1 (Vel blood group)
MAFA-AS1	2.5414	2.26757e-05	MAFA antisense RNA 1
SESN3	2.53883	1.07972e-06	sestrin 3
TPSAB1	2.53561	2.1243e-12	tryptase alpha/beta 1
EIF1B-AS1	2.52668	1.74259e-05	EIF1B antisense RNA 1
LINC00908	2.525	6.11344e-07	long intergenic non-protein coding RNA 908
LINC01301	2.52379	0.0053476	long intergenic non-protein coding RNA 1301
CHAD	2.51361	3.56885e-06	chondroadherin
NDRG1	2.51162	9.80746e-22	N-myc downstream regulated 1
CRYM	2.50777	8.22155e-05	crystallin mu
LOC100128288	2.4988	0.0047546	NA
PTH2	2.48658	0.000261046	parathyroid hormone 2
MIEF2	2.46751	3.51504e-12	mitochondrial elongation factor 2
GFY	2.46365	0.000163169	golgi associated olfactory signaling regulator
DENND6B	2.46299	3.83894e-19	DENN domain containing 6B
ADAMTS14	2.45669	1.50808e-15	ADAM metallopeptidase with thrombospondin type 1 motif 14
PFKFB4	2.45657	2.74619e-40	6-phosphofructo-2-kinase/fructose-2,6-biphosphatase 4
MYRF	2.45476	1.3979e-18	myelin regulatory factor
CPT1B	2.45226	9.13352e-05	carnitine palmitoyltransferase 1B
PARP16	2.44716	2.16658e-27	poly(ADP-ribose) polymerase family member 16
RHCG	2.44304	0.00278893	Rh family C glycoprotein
ROCK1P1	2.43768	0.00270756	Rho associated coiled-coil containing protein kinase 1 pseudogene 1
STRC	2.43744	1.11241e-07	stereocilin
SNORD59A	2.43558	3.37748e-05	small nucleolar RNA, C/D box 59A
APLNR	2.43051	3.38338e-05	apelin receptor
SPAG4	2.42198	2.76661e-31	sperm associated antigen 4
CBX7	2.41959	1.00366e-12	chromobox 7
ZFHX4	2.40956	3.97701e-10	zinc finger homeobox 4
PLA2G6	2.40821	4.50737e-21	phospholipase A2 group VI
EXOC3L4	2.40604	1.1191e-15	exocyst complex component 3 like 4
PANX2	2.40496	5.26402e-09	pannexin 2
VPS37D	2.39459	4.72278e-05	VPS37D, ESCRT-I subunit
CERCAM	2.3919	3.07335e-27	cerebral endothelial cell adhesion molecule
PKP3	2.37457	0.00646061	plakophilin 3
RHBDF1	2.37165	2.46107e-09	rhomboid 5 homolog 1
STX17-AS1	2.37163	0.00807087	STX17 antisense RNA 1
SEMA3F	2.36735	2.24308e-20	semaphorin 3F
HLA-J	2.36021	1.33689e-12	major histocompatibility complex, class I, J (pseudogene)
EPS8L3	2.35673	1.29891e-06	EPS8 like 3
PCP2	2.35358	4.1141e-24	Purkinje cell protein 2
LSP1	2.3468	2.24739e-16	lymphocyte-specific protein 1
PDGFRB	2.34219	5.09117e-42	platelet derived growth factor receptor beta
TET1	2.3377	1.553e-11	tet methylcytosine dioxygenase 1
GS1-259H13.2	2.33746	0.000215764	NA
OSER1-AS1	2.33493	1.33051e-10	OSER1 antisense RNA 1 (head to head)
ZNF436-AS1	2.32729	3.99517e-17	ZNF436 antisense RNA 1
VWDE	2.32191	0.000109594	von Willebrand factor D and EGF domains
HLA-F-AS1	2.31971	8.64941e-08	HLA-F antisense RNA 1
SESTD1	2.31902	2.08878e-06	SEC14 and spectrin domain containing 1
ABTB1	2.31648	1.1609e-33	ankyrin repeat and BTB domain containing 1
CTSF	2.31616	4.86241e-19	cathepsin F
ST3GAL4-AS1	2.30553	6.07859e-13	NA
BTN3A1	2.30309	1.65173e-29	butyrophilin subfamily 3 member A1
C16orf86	2.3027	3.39953e-09	chromosome 16 open reading frame 86
TRAF3IP2	2.30001	1.04793e-20	TRAF3 interacting protein 2
SENP7	2.29884	6.93825e-11	SUMO1/sentrin specific peptidase 7
FAM132A	2.28372	1.75222e-11	NA
CACNA2D2	2.28081	2.12471e-11	calcium voltage-gated channel auxiliary subunit alpha2delta 2
DEPTOR	2.26511	2.2925e-06	DEP domain containing MTOR interacting protein
RHPN1	2.25925	7.35681e-24	rhophilin Rho GTPase binding protein 1
KCNQ1DN	2.25705	0.0010023	KCNQ1 downstream neighbor (non-protein coding)
LOC554206	2.25065	0.00452562	NA
ITGAL	2.24685	4.91207e-25	integrin subunit alpha L
RRAGD	2.24405	5.67943e-24	Ras related GTP binding D
CAPN5	2.2432	1.4301e-40	calpain 5
MST1	2.2418	5.42741e-18	macrophage stimulating 1
ADIRF	2.2371	0.000792847	adipogenesis regulatory factor
CCDC153	2.23473	4.0434e-07	coiled-coil domain containing 153
LINGO1	2.2326	0.00250589	leucine rich repeat and Ig domain containing 1
LIPE-AS1	2.23102	0.00719246	LIPE antisense RNA 1
CD72	2.22661	4.98246e-14	CD72 molecule
SYNE4	2.22396	0.000312234	spectrin repeat containing nuclear envelope family member 4
LDHD	2.21027	0.000103446	lactate dehydrogenase D
ACKR2	2.20636	8.70811e-12	atypical chemokine receptor 2
TRIM7	2.20519	2.37382e-28	tripartite motif containing 7
HLA-H	2.20507	0.00156187	major histocompatibility complex, class I, H (pseudogene)
ENO2	2.20121	1.77959e-15	enolase 2
SCGN	2.20023	1.04913e-17	secretagogin, EF-hand calcium binding protein
SLAMF9	2.19803	7.65046e-08	SLAM family member 9
UBR5-AS1	2.1979	2.54909e-19	UBR5 antisense RNA 1
PNMA2	2.19658	0.00333469	PNMA family member 2
CCDC151	2.19554	3.04964e-06	coiled-coil domain containing 151
CCNG2	2.19475	1.31032e-10	cyclin G2
STX1B	2.19238	0.000105474	syntaxin 1B
HSD17B8	2.19217	7.29932e-05	hydroxysteroid 17-beta dehydrogenase 8
OPTN	2.19012	8.03277e-14	optineurin
ARHGAP12	2.18334	6.87799e-05	Rho GTPase activating protein 12
BAHCC1	2.18321	1.5151e-28	BAH domain and coiled-coil containing 1
LAMB2P1	2.1832	0.000125604	NA
AK8	2.17765	1.22835e-09	adenylate kinase 8
LYPD3	2.17659	3.27841e-08	LY6/PLAUR domain containing 3
DLL4	2.17249	1.21177e-06	delta like canonical Notch ligand 4
ZNF467	2.17232	1.88298e-14	zinc finger protein 467
SOSTDC1	2.17143	2.31942e-11	sclerostin domain containing 1
LOC100506476	2.16708	2.05354e-07	NA
ACBD4	2.16243	1.84453e-23	acyl-CoA binding domain containing 4
ATP1A1-AS1	2.16204	3.92842e-05	ATP1A1 antisense RNA 1
LPAR2	2.15867	2.06017e-26	lysophosphatidic acid receptor 2
HLA-DRB1	2.15742	0.00227892	major histocompatibility complex, class II, DR beta 1
SERPINE2	2.15687	8.74403e-06	serpin family E member 2
INSIG2	2.15632	1.21459e-16	insulin induced gene 2
PCAT6	2.15569	1.3369e-11	prostate cancer associated transcript 6 (non-protein coding)
EGR1	2.15505	6.75973e-13	early growth response 1
PDIA2	2.15336	0.001269	protein disulfide isomerase family A member 2
MXI1	2.15182	9.08779e-16	MAX interactor 1, dimerization protein
LOC729737	2.14785	6.64913e-11	NA
RPS10P7	2.1473	7.1341e-09	ribosomal protein S10 pseudogene 7
RNASE4	2.14535	0.00179922	ribonuclease A family member 4
ALDH6A1	2.1405	1.23645e-23	aldehyde dehydrogenase 6 family member A1
PTPRVP	2.1385	1.50313e-06	protein tyrosine phosphatase, receptor type V, pseudogene
GOLGA6L10	2.13836	0.000268619	golgin A6 family-like 10
ENO3	2.13672	2.44024e-32	enolase 3
MFSD2B	2.13382	2.23653e-15	major facilitator superfamily domain containing 2B
ARG2	2.13229	3.39566e-25	arginase 2
OXCT1-AS1	2.13189	0.00705448	OXCT1 antisense RNA 1
GP9	2.13042	4.10343e-17	glycoprotein IX platelet
SPATA7	2.12642	0.0032271	spermatogenesis associated 7
ALDOC	2.11652	2.95013e-22	aldolase, fructose-bisphosphate C
CMAHP	2.11049	4.24609e-16	cytidine monophospho-N-acetylneuraminic acid hydroxylase, pseudogene
P4HA2	2.10565	1.70119e-17	prolyl 4-hydroxylase subunit alpha 2
N4BP3	2.10424	8.94326e-20	NEDD4 binding protein 3
TMOD1	2.10243	1.08198e-12	tropomodulin 1
MIR221	2.09982	0.000381908	microRNA 221
MIR324	2.09214	0.000315914	microRNA 324
KIAA0355	2.09038	4.5472e-15	KIAA0355
GDPD1	2.08718	3.1165e-19	glycerophosphodiester phosphodiesterase domain containing 1
SEMA6A	2.087	6.72224e-12	semaphorin 6A
P4HA1	2.08629	1.55684e-18	prolyl 4-hydroxylase subunit alpha 1
WNK4	2.08457	2.10084e-11	WNK lysine deficient protein kinase 4
TXNIP	2.08268	6.68345e-19	thioredoxin interacting protein
TIFAB	2.08085	0.00244072	TIFA inhibitor
SMARCD3	2.07913	1.61381e-12	SWI/SNF related, matrix associated, actin dependent regulator of chromatin, subfamily d, member 3
RAB26	2.079	3.65792e-15	RAB26, member RAS oncogene family
TPSD1	2.07684	1.39751e-10	tryptase delta 1
RIMKLA	2.07623	2.61596e-09	ribosomal modification protein rimK like family member A
GOLGA6L3	2.07547	0.00619616	golgin A6 family-like 3
ZNF385C	2.07514	5.30432e-10	zinc finger protein 385C
TRIM63	2.07479	4.68109e-10	tripartite motif containing 63
RWDD2A	2.07352	7.14314e-12	RWD domain containing 2A
MTL5	2.07219	1.77442e-32	NA
PNPLA3	2.07054	4.68594e-05	patatin like phospholipase domain containing 3
LOC100131564	2.06983	1.58389e-24	NA
PTPN5	2.06733	0.0011313	protein tyrosine phosphatase, non-receptor type 5
CCDC162P	2.06059	1.04317e-08	coiled-coil domain containing 162, pseudogene
ADAMTS7	2.05285	1.68593e-05	ADAM metallopeptidase with thrombospondin type 1 motif 7
HIST1H1C	2.05225	1.22478e-08	histone cluster 1 H1 family member c
LINC00672	2.05174	0.000136572	long intergenic non-protein coding RNA 672
ABCA7	2.05155	1.36727e-32	ATP binding cassette subfamily A member 7
MST1P2	2.04981	8.5309e-10	macrophage stimulating 1 pseudogene 2
FAM8A1	2.03614	6.12655e-12	family with sequence similarity 8 member A1
H1F0	2.03503	5.56773e-24	H1 histone family member 0
RASSF4	2.03338	0.000219165	Ras association domain family member 4
PTPRF	2.02957	9.2338e-13	protein tyrosine phosphatase, receptor type F
CREBRF	2.02956	9.39508e-09	CREB3 regulatory factor
IL32	2.02799	0.00298576	interleukin 32
MIATNB	2.02158	0.000636648	MIAT neighbor (non-protein coding)
LOC643201	2.01999	2.51852e-12	NA
B3GALT4	2.01944	2.68579e-10	beta-1,3-galactosyltransferase 4
FZD2	2.01709	6.1674e-15	frizzled class receptor 2
REM2	2.01524	4.40641e-05	RRAD and GEM like GTPase 2
TMEM8B	2.01434	4.7136e-17	transmembrane protein 8B
NPC1L1	2.01197	6.14067e-11	NPC1 like intracellular cholesterol transporter 1
GAL3ST4	2.01179	0.00283363	galactose-3-O-sulfotransferase 4
TESK2	2.00347	6.07381e-20	testis-specific kinase 2
KLF10	2.00243	3.23119e-46	Kruppel like factor 10
KIAA1522	2.00224	1.36815e-22	KIAA1522
FADS3	2.00015	1.77748e-11	fatty acid desaturase 3
KIAA1407	2.00009	6.10407e-10	NA
STON1	2.00003	5.13391e-05	stonin 1
RNF103-CHMP3	1.99978	0.00200028	RNF103-CHMP3 readthrough
CBLB	1.99964	1.33295e-09	Cbl proto-oncogene B
LRRC8E	1.99797	1.78842e-12	leucine rich repeat containing 8 VRAC subunit E
LINC01133	1.98996	0.00273343	long intergenic non-protein coding RNA 1133
MS4A6A	1.98887	8.08589e-12	membrane spanning 4-domains A6A
ATP13A4	1.98825	4.99915e-07	ATPase 13A4
TTBK2	1.98642	4.29999e-07	tau tubulin kinase 2
LMCD1-AS1	1.98635	0.00870072	LMCD1 antisense RNA 1 (head to head)
ZNF862	1.98572	5.81259e-22	zinc finger protein 862
TRPC1	1.98502	5.67444e-15	transient receptor potential cation channel subfamily C member 1
ZNF318	1.98139	1.09393e-15	zinc finger protein 318
PRORSD1P	1.98057	2.78471e-11	prolyl-tRNA synthetase associated domain containing 1, pseudogene
CLIP2	1.97878	3.93727e-17	CAP-Gly domain containing linker protein 2
SMIM6	1.97872	1.06151e-18	small integral membrane protein 6
CBFA2T2	1.97725	1.23034e-17	CBFA2/RUNX1 translocation partner 2
LOC101927636	1.97602	0.000641189	NA
PRSS57	1.97519	7.61447e-09	protease, serine 57
C10orf11	1.97504	1.76362e-06	NA
LINC01001	1.96044	0.000843213	long intergenic non-protein coding RNA 1001
HABP2	1.96025	5.2432e-09	hyaluronan binding protein 2
GPR173	1.95981	6.36683e-16	G protein-coupled receptor 173
RCSD1	1.9591	1.37744e-25	RCSD domain containing 1
NTN1	1.95897	1.99586e-09	netrin 1
LRP4-AS1	1.94893	0.00179776	LRP4 antisense RNA 1
RDH16	1.94626	3.54971e-06	retinol dehydrogenase 16 (all-trans)
LAMB2	1.94618	2.82173e-35	laminin subunit beta 2
SLC25A29	1.94615	5.1999e-30	solute carrier family 25 member 29
RDM1	1.94579	1.34363e-08	RAD52 motif containing 1
FER1L4	1.94376	0.000449308	fer-1 like family member 4, pseudogene
GCNT1	1.94261	2.95074e-17	glucosaminyl (N-acetyl) transferase 1, core 2
FOXD2-AS1	1.94214	1.20749e-19	FOXD2 adjacent opposite strand RNA 1
LOC283335	1.94178	0.0093043	NA
CD1D	1.94175	0.000330108	CD1d molecule
DPY19L1P1	1.94123	4.09779e-07	DPY19L1 pseudogene 1
MIR5193	1.93971	0.00715226	microRNA 5193
GGTA1P	1.93649	8.10344e-06	glycoprotein, alpha-galactosyltransferase 1 pseudogene
LBX2	1.93287	2.64897e-08	ladybird homeobox 2
ADRB1	1.93285	0.00605739	adrenoceptor beta 1
TFEB	1.93284	9.35679e-11	transcription factor EB
C11orf21	1.92639	1.13025e-24	chromosome 11 open reading frame 21
SLC16A5	1.92183	1.5151e-28	solute carrier family 16 member 5
CD6	1.92006	0.000209649	CD6 molecule
CRHR1-IT1	1.91921	2.36568e-14	NA
GLYCTK-AS1	1.9189	9.58364e-10	GLYCTK antisense RNA 1
MYO15B	1.91622	1.13386e-16	myosin XVB
UCN	1.91325	4.39674e-10	urocortin
CRACR2B	1.91288	5.80839e-11	calcium release activated channel regulator 2B
PRKAR2A-AS1	1.91151	0.000907457	PRKAR2A antisense RNA 1
BPIFB4	1.90979	0.00445095	BPI fold containing family B member 4
CEP170P1	1.90918	0.00798751	centrosomal protein 170 pseudogene 1
P3H3	1.90705	1.04234e-12	prolyl 3-hydroxylase 3
PIGZ	1.9042	2.39476e-09	phosphatidylinositol glycan anchor biosynthesis class Z
LINC00847	1.90358	7.28858e-22	long intergenic non-protein coding RNA 847
PHF7	1.9013	2.43639e-17	PHD finger protein 7
LOC113230	1.90113	5.22749e-07	NA
DCANP1	1.89553	0.00510282	dendritic cell associated nuclear protein
HCG8	1.89526	0.00989586	NA
AZIN1-AS1	1.8908	5.64358e-05	AZIN1 antisense RNA 1
LIN7B	1.88985	2.35267e-10	lin-7 homolog B, crumbs cell polarity complex component
NRN1	1.88977	7.57864e-12	neuritin 1
YPEL1	1.88937	5.59247e-05	yippee like 1
DACT3	1.88784	2.63375e-12	dishevelled binding antagonist of beta catenin 3
CYP11A1	1.88175	3.68838e-17	cytochrome P450 family 11 subfamily A member 1
MTCL1	1.88051	8.27206e-10	microtubule crosslinking factor 1
SIX5	1.87902	3.11662e-10	SIX homeobox 5
PRRT2	1.87678	3.78534e-07	proline rich transmembrane protein 2
EXD3	1.87503	3.01419e-13	exonuclease 3'-5' domain containing 3
SIGLEC12	1.86942	0.000304023	sialic acid binding Ig like lectin 12 (gene/pseudogene)
ACTG1P17	1.8676	0.000246058	actin gamma 1 pseudogene 17
TMEM134	1.8669	4.40482e-18	transmembrane protein 134
SLC15A2	1.86612	1.302e-10	solute carrier family 15 member 2
SPEF2	1.8654	0.00124845	sperm flagellar 2
LAMA5	1.8646	2.52463e-30	laminin subunit alpha 5
CCDC114	1.86457	2.1859e-10	coiled-coil domain containing 114
ZSWIM4	1.85603	1.30003e-08	zinc finger SWIM-type containing 4
C8G	1.85399	3.09407e-08	complement C8 gamma chain
POU5F1P3	1.85133	0.00937935	POU class 5 homeobox 1 pseudogene 3
PTPRH	1.84664	1.02644e-08	protein tyrosine phosphatase, receptor type H
NKAIN2	1.84589	0.000754833	sodium/potassium transporting ATPase interacting 2
STK32B	1.84353	0.0016919	serine/threonine kinase 32B
SPIN4	1.84244	0.000111935	spindlin family member 4
UBE2Q2P2	1.84228	0.00112975	ubiquitin conjugating enzyme E2 Q2 pseudogene 2
ARHGAP26	1.84199	0.000297561	Rho GTPase activating protein 26
LRRC75B	1.84021	0.00692684	leucine rich repeat containing 75B
GPC2	1.83928	0.000424586	glypican 2
LOX	1.83797	2.59988e-10	lysyl oxidase
LINC01002	1.83442	3.03949e-21	long intergenic non-protein coding RNA 1002
ADAM11	1.83349	0.0014871	ADAM metallopeptidase domain 11
ACCS	1.8319	7.78643e-22	1-aminocyclopropane-1-carboxylate synthase homolog (inactive)
DNAH8	1.82884	8.85065e-11	dynein axonemal heavy chain 8
CNTNAP1	1.82861	3.51826e-12	contactin associated protein 1
PTPRCAP	1.82842	0.00659243	protein tyrosine phosphatase, receptor type C associated protein
MFI2-AS1	1.82804	2.88168e-10	NA
ADAP1	1.82764	0.000262094	ArfGAP with dual PH domains 1
LINC01216	1.8247	0.00272416	long intergenic non-protein coding RNA 1216
CTIF	1.82464	5.7993e-34	cap binding complex dependent translation initiation factor
LRRC75A	1.82428	3.11782e-25	leucine rich repeat containing 75A
RORA-AS1	1.82282	0.00102823	RORA antisense RNA 1
COL6A4P2	1.82141	7.0882e-07	collagen type VI alpha 4 pseudogene 2
ACAD11	1.8202	8.43368e-06	acyl-CoA dehydrogenase family member 11
MXD4	1.8198	3.86288e-17	MAX dimerization protein 4
PAN2	1.81642	8.176e-28	PAN2 poly(A) specific ribonuclease subunit
SLC34A1	1.81363	3.93727e-17	solute carrier family 34 member 1
PAIP2B	1.81174	4.74852e-13	poly(A) binding protein interacting protein 2B
CREB3L4	1.81127	6.9685e-27	cAMP responsive element binding protein 3 like 4
GOLGA2	1.81124	3.15622e-19	golgin A2
PTCH1	1.81047	0.00503711	patched 1
NHLRC4	1.80749	3.01678e-07	NHL repeat containing 4
LPCAT4	1.80636	5.0536e-26	lysophosphatidylcholine acyltransferase 4
MMP28	1.80211	8.99008e-05	matrix metallopeptidase 28
ARHGAP33	1.80142	1.397e-31	Rho GTPase activating protein 33
GPR162	1.80126	7.16636e-12	G protein-coupled receptor 162
CAPS	1.79538	6.86325e-09	calcyphosine
SLC13A5	1.79317	0.000660819	solute carrier family 13 member 5
CHRNA7	1.79021	7.3738e-07	cholinergic receptor nicotinic alpha 7 subunit
NFIA	1.78998	8.17474e-10	nuclear factor I A
RSPH1	1.78776	0.00953256	radial spoke head 1 homolog
DLK1	1.78733	1.31158e-07	delta like non-canonical Notch ligand 1
NT5M	1.78486	2.45825e-30	5',3'-nucleotidase, mitochondrial
FAM193B	1.78192	8.45288e-27	family with sequence similarity 193 member B
TYRP1	1.7812	0.00023255	tyrosinase related protein 1
PDZD2	1.77979	1.05436e-05	PDZ domain containing 2
CD52	1.77713	2.83387e-24	CD52 molecule
GATSL3	1.7754	1.31839e-10	NA
N4BP2L2-IT2	1.77511	3.11298e-10	N4BPL2 intronic transcript 2
ATP6V1C2	1.77477	7.19231e-07	ATPase H+ transporting V1 subunit C2
C2orf15	1.77324	0.00407166	chromosome 2 open reading frame 15
ABCA2	1.77132	4.3114e-31	ATP binding cassette subfamily A member 2
CDH4	1.76667	0.00165059	cadherin 4
SULT1A2	1.76281	0.0039381	sulfotransferase family 1A member 2
SAMD13	1.75914	3.46575e-06	sterile alpha motif domain containing 13
GUSBP2	1.75543	0.00361761	glucuronidase, beta pseudogene 2
POLI	1.75046	4.45771e-23	DNA polymerase iota
PRSS53	1.7502	5.23158e-10	protease, serine 53
LXN	1.74908	0.000608827	latexin
LRG1	1.74816	3.45092e-10	leucine rich alpha-2-glycoprotein 1
TMEM254-AS1	1.74706	0.00345307	TMEM254 antisense RNA 1
ATG16L2	1.74505	1.204e-19	autophagy related 16 like 2
FOXB1	1.74348	1.60709e-05	forkhead box B1
ABCC3	1.7409	6.22613e-07	ATP binding cassette subfamily C member 3
PPP1R3G	1.73723	0.00992631	protein phosphatase 1 regulatory subunit 3G
TBX19	1.73257	7.8193e-08	T-box 19
ANKZF1	1.73215	1.35658e-38	ankyrin repeat and zinc finger domain containing 1
CD79A	1.72861	3.65795e-06	CD79a molecule
ST8SIA6-AS1	1.72839	0.00350615	ST8SIA6 antisense RNA 1
RAB3IL1	1.72811	1.05161e-06	RAB3A interacting protein like 1
ORAI3	1.72679	4.46789e-17	ORAI calcium release-activated calcium modulator 3
MIR29C	1.72678	0.00557732	microRNA 29c
NACC2	1.72482	4.03535e-08	NACC family member 2
SLC17A5	1.72275	1.59755e-07	solute carrier family 17 member 5
RAD52	1.72223	7.48918e-21	RAD52 homolog, DNA repair protein
SYDE2	1.71537	8.05754e-07	synapse defective Rho GTPase homolog 2
ZBTB25	1.71127	2.40128e-09	zinc finger and BTB domain containing 25
FAM131C	1.70967	0.00358061	family with sequence similarity 131 member C
CACNA1I	1.70902	4.50821e-05	calcium voltage-gated channel subunit alpha1 I
RORA	1.70894	0.00189908	RAR related orphan receptor A
MYH7B	1.70753	4.02146e-08	myosin heavy chain 7B
FAM157B	1.706	0.00543218	family with sequence similarity 157 member B (non-protein coding)
PPM1J	1.70578	2.10039e-06	protein phosphatase, Mg2+/Mn2+ dependent 1J
SCART1	1.70204	5.89679e-13	scavenger receptor family member expressed on T-cells 1
MINK1	1.69878	1.55991e-24	misshapen like kinase 1
LINC00116	1.69806	4.12007e-05	long intergenic non-protein coding RNA 116
AGPAT4-IT1	1.69629	0.00162933	AGPAT4 intronic transcript 1
OTUD1	1.69406	0.00893081	OTU deubiquitinase 1
GOLGA2P7	1.69385	0.00406367	golgin A2 pseudogene 7
IQGAP3	1.69129	6.82379e-25	IQ motif containing GTPase activating protein 3
LMBR1L	1.6912	2.30817e-38	limb development membrane protein 1 like
CALCOCO1	1.68954	6.3599e-15	calcium binding and coiled-coil domain 1
SAT1	1.68937	3.69291e-08	spermidine/spermine N1-acetyltransferase 1
FLT4	1.68805	1.28602e-07	fms related tyrosine kinase 4
CHRFAM7A	1.68781	3.78376e-06	CHRNA7 (exons 5-10) and FAM7A (exons A-E) fusion
LOC644285	1.68694	0.0079263	NA
FRS3	1.68218	5.30955e-11	fibroblast growth factor receptor substrate 3
EMX2OS	1.6801	0.00133831	EMX2 opposite strand/antisense RNA
HCG11	1.68007	1.51832e-18	HLA complex group 11 (non-protein coding)
ABHD4	1.68005	7.78464e-10	abhydrolase domain containing 4
ANGPTL4	1.67975	0.000200088	angiopoietin like 4
LINC01237	1.67968	0.00601425	long intergenic non-protein coding RNA 1237
PLCXD1	1.67725	5.7441e-15	phosphatidylinositol specific phospholipase C X domain containing 1
SERINC4	1.67423	2.41972e-14	serine incorporator 4
TMC8	1.67312	2.61967e-06	transmembrane channel like 8
PPARA	1.67248	8.9401e-18	peroxisome proliferator activated receptor alpha
PBXIP1	1.67234	2.21177e-36	PBX homeobox interacting protein 1
CAPN14	1.67074	1.03243e-05	calpain 14
PAQR8	1.66925	5.2432e-09	progestin and adipoQ receptor family member 8
TOM1L2	1.6689	1.42696e-26	target of myb1 like 2 membrane trafficking protein
SPATA20	1.665	2.41062e-23	spermatogenesis associated 20
HLA-DPB1	1.66499	7.21532e-05	major histocompatibility complex, class II, DP beta 1
P2RX6	1.6638	0.00664141	purinergic receptor P2X 6
CIITA	1.66304	6.83272e-05	class II major histocompatibility complex transactivator
MYCBPAP	1.66262	8.23437e-07	MYCBP associated protein
LOC728743	1.66088	1.07838e-15	NA
ADAMTS13	1.66016	1.88401e-08	ADAM metallopeptidase with thrombospondin type 1 motif 13
LOC100129617	1.65938	0.00805473	NA
FMNL1	1.65906	3.08866e-13	formin like 1
DHX58	1.65613	1.2294e-17	DExH-box helicase 58
CCDC15	1.65351	1.89911e-10	coiled-coil domain containing 15
ANKRA2	1.65323	5.1189e-24	ankyrin repeat family A member 2
C20orf202	1.65213	0.00588099	chromosome 20 open reading frame 202
MBOAT1	1.65124	1.65092e-20	membrane bound O-acyltransferase domain containing 1
SNORD21	1.65061	0.00113516	small nucleolar RNA, C/D box 21
LINC00649	1.64919	7.97523e-09	long intergenic non-protein coding RNA 649
LOC154761	1.64862	0.00237709	NA
C12orf76	1.648	4.38161e-09	chromosome 12 open reading frame 76
C12orf60	1.64693	0.0060796	chromosome 12 open reading frame 60
HCG27	1.6442	7.8994e-06	HLA complex group 27 (non-protein coding)
SLC2A1-AS1	1.64302	3.76859e-06	SLC2A1 antisense RNA 1
SLC24A5	1.63957	0.0016184	solute carrier family 24 member 5
LMTK3	1.6377	0.00239647	lemur tyrosine kinase 3
FAM69B	1.63756	4.77397e-09	family with sequence similarity 69 member B
RAP1GAP	1.63687	5.33018e-14	RAP1 GTPase activating protein
TPM2	1.63233	4.56973e-15	tropomyosin 2
BBS2	1.62946	1.34001e-22	Bardet-Biedl syndrome 2
DNHD1	1.62908	2.51403e-11	dynein heavy chain domain 1
CACNA2D1	1.62811	2.97347e-07	calcium voltage-gated channel auxiliary subunit alpha2delta 1
GDPD5	1.62508	1.95224e-35	glycerophosphodiester phosphodiesterase domain containing 5
LOC441081	1.62451	0.00447581	NA
SNX10	1.62371	6.18976e-08	sorting nexin 10
CAPN11	1.62187	2.93315e-16	calpain 11
JUP	1.6202	9.99194e-09	junction plakoglobin
MYO7A	1.61879	0.00281804	myosin VIIA
SCAI	1.6184	1.786e-08	suppressor of cancer cell invasion
C3	1.61782	0.000977928	complement C3
TMCC2	1.61584	1.31244e-20	transmembrane and coiled-coil domain family 2
APOC1	1.61548	2.93047e-07	apolipoprotein C1
FBXL8	1.61529	5.47949e-08	F-box and leucine rich repeat protein 8
MEX3A	1.61509	8.9067e-08	mex-3 RNA binding family member A
KLC4	1.61404	6.19002e-18	kinesin light chain 4
EMP1	1.61283	0.0013125	epithelial membrane protein 1
MAP3K15	1.6099	5.75762e-12	mitogen-activated protein kinase kinase kinase 15
SNX33	1.60957	1.45211e-16	sorting nexin 33
LOC101927267	1.60948	0.00261061	NA
PTPRN	1.60932	0.000845041	protein tyrosine phosphatase, receptor type N
LOC102724814	1.60734	1.19436e-07	NA
PLEKHG1	1.60682	7.07996e-10	pleckstrin homology and RhoGEF domain containing G1
ATP6AP1L	1.60283	5.71686e-11	ATPase H+ transporting accessory protein 1 like
RHBDL3	1.60208	4.72989e-05	rhomboid like 3
ABO	1.59781	0.00315762	ABO, alpha 1-3-N-acetylgalactosaminyltransferase and alpha 1-3-galactosyltransferase
GPAT3	1.5976	5.90369e-08	glycerol-3-phosphate acyltransferase 3
HEXIM2	1.59751	1.45146e-08	hexamethylene bisacetamide inducible 2
VAMP5	1.59654	3.75634e-09	vesicle associated membrane protein 5
TP53INP2	1.59282	2.38996e-19	tumor protein p53 inducible nuclear protein 2
GOLGA8B	1.59247	1.89289e-12	golgin A8 family member B
CD27-AS1	1.59111	2.60434e-30	CD27 antisense RNA 1
NOL3	1.59033	1.13818e-07	nucleolar protein 3
CCNO	1.58912	5.57597e-11	cyclin O
PLCD1	1.58273	2.52916e-07	phospholipase C delta 1
IDH1-AS1	1.58247	0.00387377	IDH1 antisense RNA 1
BNIPL	1.58097	0.00049779	BCL2 interacting protein like
FAM114A1	1.57726	1.01207e-05	family with sequence similarity 114 member A1
SEZ6L2	1.5771	2.18693e-06	seizure related 6 homolog like 2
OBFC1	1.57697	5.75715e-18	NA
FGFR3	1.57374	9.7945e-16	fibroblast growth factor receptor 3
GMDS-AS1	1.57137	0.00239415	GMDS antisense RNA 1 (head to head)
RBM43	1.56986	1.33687e-07	RNA binding motif protein 43
CATSPER1	1.56845	5.39458e-08	cation channel sperm associated 1
HLA-F	1.56553	4.10343e-17	major histocompatibility complex, class I, F
FGF11	1.56433	1.99085e-23	fibroblast growth factor 11
ANGPT2	1.56211	8.77427e-11	angiopoietin 2
PGLYRP4	1.55937	0.000162243	peptidoglycan recognition protein 4
MAPRE3	1.55882	5.23766e-07	microtubule associated protein RP/EB family member 3
KLHL1	1.55768	4.09779e-07	kelch like family member 1
CRELD1	1.55682	5.89984e-19	cysteine rich with EGF like domains 1
SMPD3	1.55527	5.80644e-05	sphingomyelin phosphodiesterase 3
TRIM46	1.55466	3.33027e-11	tripartite motif containing 46
KLK1	1.5539	0.000105881	kallikrein 1
TOB1	1.5528	1.99601e-06	transducer of ERBB2, 1
CSF3R	1.55274	5.43471e-07	colony stimulating factor 3 receptor
FBN1	1.55222	1.88669e-05	fibrillin 1
IFIH1	1.55082	1.17889e-09	interferon induced with helicase C domain 1
CHST12	1.549	1.35975e-13	carbohydrate sulfotransferase 12
CPOX	1.54797	4.08258e-11	coproporphyrinogen oxidase
DFNA5	1.54584	6.01406e-07	NA
CUL7	1.54347	5.2567e-13	cullin 7
MXD3	1.54189	1.98467e-17	MAX dimerization protein 3
CCDC28A	1.54158	9.08122e-16	coiled-coil domain containing 28A
PRSS16	1.53972	6.21128e-09	protease, serine 16
IRF5	1.53959	1.50253e-17	interferon regulatory factor 5
CHRNE	1.53955	1.63704e-05	cholinergic receptor nicotinic epsilon subunit
KIAA0040	1.53926	4.18687e-15	KIAA0040
AKTIP	1.53841	5.23582e-08	AKT interacting protein
ACAP1	1.5377	4.39951e-25	ArfGAP with coiled-coil, ankyrin repeat and PH domains 1
PLLP	1.53525	0.00439433	plasmolipin
NEURL1B	1.53333	5.52904e-13	neuralized E3 ubiquitin protein ligase 1B
GNG7	1.53236	7.77361e-05	G protein subunit gamma 7
SDHAF4	1.53168	8.63149e-09	succinate dehydrogenase complex assembly factor 4
LRRC63	1.53123	0.00314018	leucine rich repeat containing 63
MS4A2	1.53019	3.46663e-09	membrane spanning 4-domains A2
SLC22A5	1.52897	3.93489e-06	solute carrier family 22 member 5
SFRP5	1.52861	8.37232e-06	secreted frizzled related protein 5
HBZ	1.52685	0.000392324	hemoglobin subunit zeta
PCOLCE	1.52464	8.95015e-12	procollagen C-endopeptidase enhancer
LOC101927588	1.52463	0.00225751	NA
IL1B	1.5196	1.02668e-07	interleukin 1 beta
NGFR	1.51874	1.09321e-06	nerve growth factor receptor
USP3-AS1	1.51718	0.00155592	USP3 antisense RNA 1
TNXB	1.51566	6.4543e-05	tenascin XB
KLRC2	1.51486	2.76071e-08	killer cell lectin like receptor C2
GABBR1	1.51384	1.17521e-12	gamma-aminobutyric acid type B receptor subunit 1
CDH23	1.51297	1.30031e-05	cadherin related 23
RBL2	1.51041	3.28393e-10	RB transcriptional corepressor like 2
KLF8	1.50961	6.93828e-10	Kruppel like factor 8
LRRC16A	1.50619	2.70389e-13	NA
ARHGAP42	1.50456	0.000623675	Rho GTPase activating protein 42
HBB	1.50262	5.14216e-11	hemoglobin subunit beta
PTGDR2	1.50129	8.0606e-07	prostaglandin D2 receptor 2
MANBA	1.49799	2.94824e-12	mannosidase beta
VMAC	1.49607	1.49939e-06	vimentin type intermediate filament associated coiled-coil protein
MARCH9	1.49432	7.24732e-12	membrane associated ring-CH-type finger 9
SERPINB1	1.49337	1.41764e-07	serpin family B member 1
CA5B	1.4924	5.80839e-11	carbonic anhydrase 5B
LOC100507412	1.49177	7.25239e-05	NA
PGPEP1	1.49152	9.97869e-28	pyroglutamyl-peptidase I
TUBBP5	1.48986	0.00936722	tubulin beta pseudogene 5
NPHP3	1.48982	2.12936e-09	nephrocystin 3
TRPT1	1.48949	2.02943e-16	tRNA phosphotransferase 1
LRP1	1.48854	1.23413e-06	LDL receptor related protein 1
MT1X	1.48711	2.77287e-06	metallothionein 1X
TCEA2	1.48707	5.85907e-08	transcription elongation factor A2
TUBB1	1.48696	4.34321e-08	tubulin beta 1 class VI
MORN4	1.4855	1.44834e-06	MORN repeat containing 4
TNNI3	1.48527	1.01102e-07	troponin I3, cardiac type
RRAS	1.48463	3.57949e-10	RAS related
RN7SK	1.483	0.00455672	RNA, 7SK small nuclear
NATD1	1.48181	9.10766e-05	N-acetyltransferase domain containing 1
SEC24D	1.47908	9.98041e-09	SEC24 homolog D, COPII coat complex component
PLAG1	1.47753	2.09339e-08	PLAG1 zinc finger
APAF1	1.47662	8.70865e-09	apoptotic peptidase activating factor 1
SPINT1	1.47623	5.64469e-11	serine peptidase inhibitor, Kunitz type 1
ADAMTS7P1	1.47421	1.17241e-08	ADAMTS7 pseudogene 1
GJA3	1.47394	0.00064643	gap junction protein alpha 3
HMGCL	1.47355	1.16416e-18	3-hydroxymethyl-3-methylglutaryl-CoA lyase
FAIM2	1.47346	0.00368851	Fas apoptotic inhibitory molecule 2
ALPK1	1.47294	3.15254e-12	alpha kinase 1
GPR132	1.47272	2.42624e-05	G protein-coupled receptor 132
LRRC37B	1.46859	4.27317e-15	leucine rich repeat containing 37B
EML2-AS1	1.46838	6.61153e-05	EML2 antisense RNA 1
ACTA2	1.46824	2.63857e-06	actin, alpha 2, smooth muscle, aorta
LINC00888	1.46494	1.42732e-07	long intergenic non-protein coding RNA 888
GDPD4	1.46397	0.00117378	glycerophosphodiester phosphodiesterase domain containing 4
CA11	1.46382	7.90487e-08	carbonic anhydrase 11
NUDT18	1.46309	2.58181e-10	nudix hydrolase 18
MEGF9	1.46235	9.09264e-06	multiple EGF like domains 9
C18orf32	1.46171	0.000630978	chromosome 18 open reading frame 32
LYRM9	1.46156	2.22932e-07	LYR motif containing 9
C21orf58	1.46077	1.36718e-06	chromosome 21 open reading frame 58
L3MBTL1	1.45915	1.04886e-10	L3MBTL1, histone methyl-lysine binding protein
ABCC6	1.45692	0.00220576	ATP binding cassette subfamily C member 6
YIPF2	1.45666	1.64879e-13	Yip1 domain family member 2
MAP3K14-AS1	1.4538	3.69878e-06	MAP3K14 antisense RNA 1
C11orf68	1.45173	4.45493e-19	chromosome 11 open reading frame 68
FAM46C	1.45111	8.07895e-08	family with sequence similarity 46 member C
ZNF395	1.4493	2.12847e-23	zinc finger protein 395
C2orf81	1.44925	0.00123648	chromosome 2 open reading frame 81
KIF9-AS1	1.44855	0.000154223	KIF9 antisense RNA 1
C19orf38	1.44634	0.00016397	chromosome 19 open reading frame 38
SSH3	1.44484	3.00835e-07	slingshot protein phosphatase 3
MITF	1.44467	0.000320095	melanogenesis associated transcription factor
SLC48A1	1.44361	3.92777e-15	solute carrier family 48 member 1
MGLL	1.44313	1.30518e-06	monoglyceride lipase
CLIP3	1.44266	0.000556772	CAP-Gly domain containing linker protein 3
SAMD9L	1.44065	1.27488e-06	sterile alpha motif domain containing 9 like
LINC-PINT	1.44019	1.89777e-11	long intergenic non-protein coding RNA, p53 induced transcript
NEK2	1.43812	2.39082e-09	NIMA related kinase 2
PLEKHA2	1.43802	1.83798e-11	pleckstrin homology domain containing A2
PNPLA7	1.434	9.91994e-08	patatin like phospholipase domain containing 7
ANO8	1.43139	2.83582e-13	anoctamin 8
DNM1	1.4302	6.22957e-07	dynamin 1
TSC22D3	1.42993	6.36399e-08	TSC22 domain family member 3
FUT1	1.42966	2.4317e-13	fucosyltransferase 1 (H blood group)
SNORD10	1.42893	3.78191e-05	small nucleolar RNA, C/D box 10
PPP1R3E	1.42831	6.85848e-08	protein phosphatase 1 regulatory subunit 3E
TRIM16L	1.42505	0.000459016	tripartite motif containing 16 like
ATP6V1G2	1.4211	0.000602812	ATPase H+ transporting V1 subunit G2
USP30	1.41948	2.75115e-09	ubiquitin specific peptidase 30
EPSTI1	1.41879	9.54539e-13	epithelial stromal interaction 1
CEP44	1.41864	1.89723e-07	centrosomal protein 44
AGER	1.41688	3.62863e-10	advanced glycosylation end-product specific receptor
FER1L5	1.41669	5.12611e-08	fer-1 like family member 5
MCEE	1.4165	1.3481e-08	methylmalonyl-CoA epimerase
C15orf53	1.41395	6.50118e-08	chromosome 15 open reading frame 53
TMEM159	1.41227	4.70819e-07	transmembrane protein 159
AP1G2	1.41214	1.18882e-21	adaptor related protein complex 1 gamma 2 subunit
LRRC23	1.41088	6.15961e-06	leucine rich repeat containing 23
RAB37	1.41055	2.83844e-16	RAB37, member RAS oncogene family
DAPK2	1.41022	0.000235385	death associated protein kinase 2
CETP	1.41008	6.1547e-06	cholesteryl ester transfer protein
GPR174	1.40988	0.000433575	G protein-coupled receptor 174
DNAJB5	1.40938	0.00026103	DnaJ heat shock protein family (Hsp40) member B5
TMEM120A	1.40856	5.25045e-07	transmembrane protein 120A
RILPL1	1.40818	0.00773546	Rab interacting lysosomal protein like 1
SEC24A	1.40795	7.2241e-05	SEC24 homolog A, COPII coat complex component
USP28	1.40782	2.59931e-07	ubiquitin specific peptidase 28
HLA-E	1.40773	2.35448e-12	major histocompatibility complex, class I, E
FKBP1B	1.40651	6.83272e-05	FK506 binding protein 1B
SNORA48	1.40651	8.58364e-05	small nucleolar RNA, H/ACA box 48
MYO18A	1.40493	1.84903e-09	myosin XVIIIA
JAK2	1.40447	3.22085e-08	Janus kinase 2
GABARAPL1	1.40442	1.42434e-11	GABA type A receptor associated protein like 1
GOLGA5	1.40392	8.93786e-12	golgin A5
TMEM133	1.40363	2.47992e-07	transmembrane protein 133
SEMA4D	1.40316	3.39566e-25	semaphorin 4D
TRIQK	1.39901	4.77162e-07	triple QxxK/R motif containing
ACSF2	1.39771	1.88999e-13	acyl-CoA synthetase family member 2
DNAJC4	1.39768	6.96922e-15	DnaJ heat shock protein family (Hsp40) member C4
MT2A	1.39702	1.17575e-06	metallothionein 2A
EXT1	1.39592	1.30324e-14	exostosin glycosyltransferase 1
MVK	1.39314	8.87653e-05	mevalonate kinase
PIK3R6	1.3928	1.24174e-14	phosphoinositide-3-kinase regulatory subunit 6
KSR1	1.39048	1.00188e-07	kinase suppressor of ras 1
TUBG2	1.39027	5.2432e-09	tubulin gamma 2
SEMA4B	1.38999	6.21128e-09	semaphorin 4B
PHF21A	1.38795	4.42377e-11	PHD finger protein 21A
LOC100507406	1.38795	0.00540286	NA
AGRN	1.38791	3.84749e-06	agrin
FOXL2NB	1.3878	2.12833e-08	FOXL2 neighbor
LOC101929224	1.38544	5.37224e-06	NA
ZYG11B	1.38532	4.64171e-06	zyg-11 family member B, cell cycle regulator
APBB3	1.38463	3.99782e-12	amyloid beta precursor protein binding family B member 3
BRICD5	1.38251	0.00658405	BRICHOS domain containing 5
UFL1	1.38181	0.000118556	UFM1 specific ligase 1
FUT11	1.38119	3.79653e-07	fucosyltransferase 11
BUB1	1.38042	1.77934e-16	BUB1 mitotic checkpoint serine/threonine kinase
DDIT4	1.37947	2.129e-06	DNA damage inducible transcript 4
NICN1	1.37907	4.71339e-10	nicolin 1
HDAC5	1.37762	6.1887e-13	histone deacetylase 5
CDK18	1.37719	7.26298e-29	cyclin dependent kinase 18
SH2D3C	1.37413	3.25122e-13	SH2 domain containing 3C
RASSF7	1.37336	4.44481e-10	Ras association domain family member 7
MCPH1-AS1	1.37303	0.000884169	MCPH1 antisense RNA 1
TBC1D23	1.37285	1.32607e-07	TBC1 domain family member 23
PXMP4	1.37204	1.76424e-16	peroxisomal membrane protein 4
AOAH	1.37044	0.00209704	acyloxyacyl hydrolase
LENG8-AS1	1.37016	2.9077e-06	LENG8 antisense RNA 1
OSBPL7	1.36898	9.6423e-23	oxysterol binding protein like 7
LOC100996255	1.36844	6.74641e-08	NA
WHAMMP1	1.36785	8.85157e-10	NA
RNF217	1.36758	0.00306096	ring finger protein 217
PGM3	1.36704	7.19181e-11	phosphoglucomutase 3
KIZ	1.367	5.30816e-14	kizuna centrosomal protein
CDPF1	1.367	3.45655e-06	cysteine rich DPF motif domain containing 1
EME1	1.36692	1.05038e-26	essential meiotic structure-specific endonuclease 1
NIPSNAP1	1.36238	8.19109e-19	nipsnap homolog 1
PPP2R5B	1.35886	8.94261e-16	protein phosphatase 2 regulatory subunit B'beta
UNC5CL	1.35802	1.5364e-09	unc-5 family C-terminal like
AATK	1.35792	4.84617e-08	apoptosis associated tyrosine kinase
KLHDC8B	1.35751	3.64533e-14	kelch domain containing 8B
PLSCR4	1.35686	0.000198564	phospholipid scramblase 4
LOC100130872	1.3558	0.00238962	NA
HOXA11-AS	1.3538	1.07376e-09	HOXA11 antisense RNA
CSF2RB	1.3535	1.90549e-10	colony stimulating factor 2 receptor beta common subunit
TRAF3IP3	1.35344	1.27456e-07	TRAF3 interacting protein 3
ZBTB4	1.35246	1.23586e-12	zinc finger and BTB domain containing 4
C14orf28	1.35193	0.000691623	chromosome 14 open reading frame 28
TBC1D2	1.35096	0.000211103	TBC1 domain family member 2
SMIM24	1.35081	1.06655e-11	small integral membrane protein 24
SWT1	1.34976	4.77397e-09	SWT1, RNA endoribonuclease homolog
ZNF277	1.34928	1.00366e-12	zinc finger protein 277
NFATC4	1.34745	1.18927e-19	nuclear factor of activated T-cells 4
MATN2	1.34355	6.59743e-05	matrilin 2
TRAPPC6A	1.34292	1.88675e-13	trafficking protein particle complex 6A
BTN3A2	1.34218	8.47083e-19	butyrophilin subfamily 3 member A2
ZNF516	1.33905	3.26231e-13	zinc finger protein 516
PPM1N	1.33851	2.39232e-09	protein phosphatase, Mg2+/Mn2+ dependent 1N (putative)
GUCA1B	1.33819	0.000600522	guanylate cyclase activator 1B
NAPA-AS1	1.33741	0.00227728	NAPA antisense RNA 1
PDE4DIP	1.33701	5.78938e-07	phosphodiesterase 4D interacting protein
SLC25A37	1.33699	3.09151e-12	solute carrier family 25 member 37
EBF4	1.33588	0.000439432	early B-cell factor 4
IGSF9	1.33531	0.00067224	immunoglobulin superfamily member 9
MOV10L1	1.33531	0.000239863	Mov10 RISC complex RNA helicase like 1
HES7	1.33372	0.000204034	hes family bHLH transcription factor 7
C10orf25	1.33363	1.68923e-05	chromosome 10 open reading frame 25
SYVN1	1.33317	9.65191e-10	synoviolin 1
HOXD1	1.33299	0.00101428	homeobox D1
NFIL3	1.33194	1.35229e-06	nuclear factor, interleukin 3 regulated
TBC1D10A	1.33174	4.08881e-08	TBC1 domain family member 10A
DIP2A	1.33103	2.65411e-15	disco interacting protein 2 homolog A
HSF4	1.33042	4.38896e-09	heat shock transcription factor 4
C3orf18	1.32855	2.92383e-15	chromosome 3 open reading frame 18
HSPG2	1.32837	4.09581e-08	heparan sulfate proteoglycan 2
TTC39C-AS1	1.32567	0.00202873	TTC39C antisense RNA 1
PLEKHG5	1.32564	0.000420448	pleckstrin homology and RhoGEF domain containing G5
CEP70	1.32346	3.14491e-13	centrosomal protein 70
ICAM5	1.32309	1.02939e-20	intercellular adhesion molecule 5
POM121L8P	1.32295	0.000304138	POM121 transmembrane nucleoporin like 8, pseudogene
FHIT	1.32238	8.32686e-05	fragile histidine triad
TMEM14C	1.32153	4.48225e-08	transmembrane protein 14C
PPP1R3B	1.32147	3.30252e-05	protein phosphatase 1 regulatory subunit 3B
ARAP1	1.31993	8.21983e-24	ArfGAP with RhoGAP domain, ankyrin repeat and PH domain 1
LOC283788	1.31968	8.26962e-12	NA
KLHDC2	1.31968	1.04785e-17	kelch domain containing 2
TNRC6B	1.31932	1.43144e-06	trinucleotide repeat containing 6B
TNFRSF4	1.31905	0.00393362	TNF receptor superfamily member 4
NEO1	1.31797	4.64171e-06	neogenin 1
APOL2	1.31707	2.96617e-08	apolipoprotein L2
PPM1K	1.31576	3.52201e-11	protein phosphatase, Mg2+/Mn2+ dependent 1K
MAP3K7CL	1.31542	7.71676e-07	MAP3K7 C-terminal like
CTC-338M12.4	1.31493	4.06091e-06	NA
PBX4	1.31488	3.81853e-05	PBX homeobox 4
MCF2L2	1.31194	1.28599e-09	MCF.2 cell line derived transforming sequence-like 2
MEX3B	1.31137	3.78784e-12	mex-3 RNA binding family member B
MESP1	1.31083	0.000859468	mesoderm posterior bHLH transcription factor 1
PNRC1	1.31053	1.54716e-07	proline rich nuclear receptor coactivator 1
RARA-AS1	1.31044	0.000223142	RARA antisense RNA 1
SNAPC3	1.30992	1.3058e-08	small nuclear RNA activating complex polypeptide 3
PGM5P2	1.30959	0.000750885	phosphoglucomutase 5 pseudogene 2
ACSS2	1.30943	1.23012e-18	acyl-CoA synthetase short chain family member 2
CEP57L1	1.30937	1.41602e-09	centrosomal protein 57 like 1
TMEM143	1.30897	7.89872e-13	transmembrane protein 143
WHAMMP2	1.30888	2.18873e-06	WAS protein homolog associated with actin, golgi membranes and microtubules pseudogene 2
POFUT2	1.30876	9.33488e-14	protein O-fucosyltransferase 2
TP53INP1	1.30731	0.000679382	tumor protein p53 inducible nuclear protein 1
SNORA81	1.3071	0.00331718	small nucleolar RNA, H/ACA box 81
KDELR3	1.3067	1.16086e-06	KDEL endoplasmic reticulum protein retention receptor 3
IRAK1BP1	1.30661	3.785e-05	interleukin 1 receptor associated kinase 1 binding protein 1
CFAP36	1.30641	1.72063e-11	cilia and flagella associated protein 36
APLF	1.30339	3.07088e-10	aprataxin and PNKP like factor
SNX21	1.30272	0.000859344	sorting nexin family member 21
RGS20	1.30202	0.00338058	regulator of G protein signaling 20
NAT6	1.29896	4.09557e-13	N-acetyltransferase 6
ZFYVE28	1.2986	0.00431183	zinc finger FYVE-type containing 28
ING4	1.2982	5.90163e-13	inhibitor of growth family member 4
STX11	1.29805	3.22112e-08	syntaxin 11
DDX11L2	1.29763	0.000513755	DEAD/H-box helicase 11 like 2
SHF	1.2971	0.000327302	Src homology 2 domain containing F
MYO1G	1.29677	2.58184e-19	myosin IG
KDM4B	1.29619	6.26751e-16	lysine demethylase 4B
MYO3B	1.29612	6.93828e-10	myosin IIIB
SLC2A10	1.29554	0.000156872	solute carrier family 2 member 10
YPEL5	1.29553	7.65835e-08	yippee like 5
ADM2	1.29519	0.000258808	adrenomedullin 2
HERC2P2	1.29403	7.71822e-12	hect domain and RLD 2 pseudogene 2
FAM76A	1.29365	0.000218555	family with sequence similarity 76 member A
MTMR3	1.29036	2.4683e-07	myotubularin related protein 3
HERC2P3	1.29029	3.15576e-06	hect domain and RLD 2 pseudogene 3
HEMK1	1.29028	2.42014e-17	HemK methyltransferase family member 1
SERPINH1	1.28977	3.8528e-34	serpin family H member 1
GPSM2	1.28797	1.27941e-12	G protein signaling modulator 2
CLHC1	1.28762	3.37041e-07	clathrin heavy chain linker domain containing 1
STARD10	1.28694	2.64897e-08	StAR related lipid transfer domain containing 10
SPSB3	1.28691	3.98415e-12	splA/ryanodine receptor domain and SOCS box containing 3
NES	1.28686	0.00503608	nestin
GRAMD1A	1.28549	6.82379e-25	GRAM domain containing 1A
RNF215	1.28506	7.25195e-13	ring finger protein 215
MYZAP	1.28411	2.49596e-10	myocardial zonula adherens protein
VWA5A	1.28325	1.33826e-06	von Willebrand factor A domain containing 5A
REEP6	1.2829	1.8931e-10	receptor accessory protein 6
SIK1	1.28276	3.61143e-05	salt inducible kinase 1
LINC01366	1.28086	1.95022e-06	long intergenic non-protein coding RNA 1366
DMXL1	1.28024	4.4358e-07	Dmx like 1
SLC12A4	1.27933	1.2327e-16	solute carrier family 12 member 4
C1orf204	1.27777	0.00742973	NA
ARID3A	1.27769	1.866e-06	AT-rich interaction domain 3A
ZP3	1.27645	4.41301e-08	zona pellucida glycoprotein 3
YEATS2	1.27608	2.05459e-15	YEATS domain containing 2
OSR2	1.27542	1.84717e-05	odd-skipped related transciption factor 2
GALM	1.27424	0.000889343	galactose mutarotase
EML2	1.27357	6.8163e-20	echinoderm microtubule associated protein like 2
SETDB2	1.27292	2.16539e-17	SET domain bifurcated 2
VAT1	1.27283	1.70928e-11	vesicle amine transport 1
GLRB	1.27072	4.69941e-06	glycine receptor beta
ABHD8	1.27059	3.45917e-14	abhydrolase domain containing 8
WIPI1	1.27028	6.29094e-12	WD repeat domain, phosphoinositide interacting 1
HES6	1.26998	7.46368e-05	hes family bHLH transcription factor 6
BNIP3	1.26956	6.09994e-09	BCL2 interacting protein 3
SMIM5	1.26898	0.000195866	small integral membrane protein 5
TMEM55A	1.26828	9.41459e-05	NA
FAM221A	1.26745	0.000258641	family with sequence similarity 221 member A
UACA	1.26634	6.34357e-21	uveal autoantigen with coiled-coil domains and ankyrin repeats
MS4A3	1.2663	5.15274e-21	membrane spanning 4-domains A3
CXorf38	1.26518	2.07859e-09	chromosome X open reading frame 38
LOC100288152	1.26455	4.68662e-07	NA
P2RX7	1.26247	0.000209649	purinergic receptor P2X 7
FAM102B	1.26246	1.27221e-06	family with sequence similarity 102 member B
DYM	1.26206	5.72098e-09	dymeclin
KCNMB4	1.26174	2.71645e-12	potassium calcium-activated channel subfamily M regulatory beta subunit 4
EZH1	1.26118	1.30367e-12	enhancer of zeste 1 polycomb repressive complex 2 subunit
ZMYM1	1.26096	2.16279e-06	zinc finger MYM-type containing 1
TXNRD3	1.2597	0.00598767	thioredoxin reductase 3
MAN1A1	1.25805	1.43949e-07	mannosidase alpha class 1A member 1
PTAR1	1.25752	0.000195115	protein prenyltransferase alpha subunit repeat containing 1
SH3KBP1	1.25671	1.65768e-07	SH3 domain containing kinase binding protein 1
WHAMMP3	1.2556	3.92385e-07	WAS protein homolog associated with actin, golgi membranes and microtubules pseudogene 3
LOC100506159	1.25523	0.00236423	NA
RASIP1	1.25501	1.57005e-05	Ras interacting protein 1
MACROD2	1.25474	0.00573793	MACRO domain containing 2
KLF9	1.25405	5.36015e-08	Kruppel like factor 9
DNAH1	1.25399	1.43497e-08	dynein axonemal heavy chain 1
PUS10	1.25341	3.6232e-05	pseudouridylate synthase 10
AHSA2	1.25225	5.55859e-32	activator of HSP90 ATPase homolog 2
SEMA4C	1.25207	5.89096e-23	semaphorin 4C
RIMS3	1.25022	7.67307e-07	regulating synaptic membrane exocytosis 3
COL9A2	1.25013	1.86157e-05	collagen type IX alpha 2 chain
DENND3	1.24978	1.92724e-11	DENN domain containing 3
CKM	1.24948	0.000846261	creatine kinase, M-type
CA14	1.24945	0.00564688	carbonic anhydrase 14
UBE2H	1.24897	3.11302e-07	ubiquitin conjugating enzyme E2 H
TSPAN32	1.24742	1.08786e-07	tetraspanin 32
MICALL2	1.24739	1.69836e-09	MICAL like 2
ERMP1	1.24723	5.2432e-09	endoplasmic reticulum metallopeptidase 1
DNAJC22	1.24694	0.00108625	DnaJ heat shock protein family (Hsp40) member C22
PJA2	1.24555	0.000235518	praja ring finger ubiquitin ligase 2
IDH2	1.24522	3.74584e-21	isocitrate dehydrogenase (NADP(+)) 2, mitochondrial
TGM2	1.24491	1.52489e-08	transglutaminase 2
TMEM107	1.24448	4.69302e-07	transmembrane protein 107
PCMTD1	1.24444	4.95307e-07	protein-L-isoaspartate (D-aspartate) O-methyltransferase domain containing 1
RAPGEF3	1.24411	0.00214804	Rap guanine nucleotide exchange factor 3
RLTPR	1.24327	4.0764e-08	NA
TSSK3	1.24009	8.29316e-16	testis specific serine kinase 3
FAM210B	1.2392	0.00081791	family with sequence similarity 210 member B
RAB11FIP5	1.23885	9.55457e-10	RAB11 family interacting protein 5
ZCCHC7	1.2375	2.8885e-10	zinc finger CCHC-type containing 7
ST8SIA6	1.23652	0.000751334	ST8 alpha-N-acetyl-neuraminide alpha-2,8-sialyltransferase 6
CRYL1	1.23587	7.13504e-13	crystallin lambda 1
TMEM63B	1.23486	2.24057e-14	transmembrane protein 63B
ACTR1B	1.23313	7.98923e-21	ARP1 actin related protein 1 homolog B
PDZK1IP1	1.23313	0.00710545	PDZK1 interacting protein 1
BCKDHA	1.2316	6.77964e-18	branched chain keto acid dehydrogenase E1, alpha polypeptide
FAM26F	1.23047	1.65706e-09	NA
LOC100507487	1.22942	0.000870055	NA
GLUL	1.22894	1.58436e-06	glutamate-ammonia ligase
ARRDC3	1.22869	8.17347e-05	arrestin domain containing 3
BTN3A3	1.2273	9.03108e-16	butyrophilin subfamily 3 member A3
F11R	1.22656	1.71898e-08	F11 receptor
RNF208	1.22613	2.11637e-07	ring finger protein 208
APOBEC3D	1.225	5.2102e-08	apolipoprotein B mRNA editing enzyme catalytic subunit 3D
IRF2	1.22437	4.6207e-08	interferon regulatory factor 2
TP53I13	1.22351	2.60597e-08	tumor protein p53 inducible protein 13
U2AF1	1.22258	0.000205657	U2 small nuclear RNA auxiliary factor 1
IGIP	1.22052	0.00203272	IgA inducing protein
CLEC2D	1.22037	6.96364e-07	C-type lectin domain family 2 member D
LINC00885	1.22035	1.21447e-06	long intergenic non-protein coding RNA 885
CCDC186	1.21898	0.00265288	coiled-coil domain containing 186
ZNF160	1.21786	3.25729e-09	zinc finger protein 160
GMIP	1.21738	8.88655e-13	GEM interacting protein
FLI1	1.2172	2.58181e-10	Fli-1 proto-oncogene, ETS transcription factor
CCDC50	1.21718	0.000314586	coiled-coil domain containing 50
NMNAT3	1.21683	3.85093e-10	nicotinamide nucleotide adenylyltransferase 3
GCKR	1.2161	0.00234328	glucokinase regulator
ACBD3	1.21554	0.000140623	acyl-CoA binding domain containing 3
NLRX1	1.21553	1.33707e-09	NLR family member X1
MATN1-AS1	1.21467	0.000453066	MATN1 antisense RNA 1
CCDC183	1.21422	0.00717177	coiled-coil domain containing 183
RETSAT	1.21315	1.57769e-06	retinol saturase
LINC00938	1.21271	6.10141e-13	NA
PLD1	1.21221	0.000206714	phospholipase D1
C5orf56	1.21048	1.4612e-07	chromosome 5 open reading frame 56
SYNGAP1	1.20888	5.37176e-08	synaptic Ras GTPase activating protein 1
KIAA1467	1.20707	3.8584e-09	NA
HEMGN	1.20566	2.83789e-05	hemogen
MYLK3	1.20555	0.000959602	myosin light chain kinase 3
KIAA1804	1.20518	0.00668937	NA
LINC00987	1.20422	0.00167656	long intergenic non-protein coding RNA 987
LITAF	1.20421	6.86527e-06	lipopolysaccharide induced TNF factor
NBR1	1.20412	1.67047e-06	NBR1, autophagy cargo receptor
LYST	1.20362	8.33746e-07	lysosomal trafficking regulator
RAB20	1.20355	5.75472e-11	RAB20, member RAS oncogene family
ZNF775	1.20248	4.60993e-05	zinc finger protein 775
CCSAP	1.20245	0.00016397	centriole, cilia and spindle associated protein
CFP	1.20209	0.000656096	complement factor properdin
SAT2	1.20188	1.8842e-07	spermidine/spermine N1-acetyltransferase family member 2
RAB11FIP1	1.19922	0.000802732	RAB11 family interacting protein 1
IAH1	1.19878	3.84724e-09	isoamyl acetate hydrolyzing esterase 1 (putative)
TRPM4	1.19868	2.11369e-07	transient receptor potential cation channel subfamily M member 4
LEPROT	1.19861	2.16539e-17	leptin receptor overlapping transcript
THBS3	1.19857	6.10591e-05	thrombospondin 3
PRNP	1.1985	0.00163994	prion protein
HDAC11	1.19708	1.24408e-05	histone deacetylase 11
TVP23C	1.19691	8.03918e-05	trans-golgi network vesicle protein 23 homolog C
2018-08-04	1.19629	2.37463e-10	argonaute 4, RISC catalytic component
MYLIP	1.19425	0.000295603	myosin regulatory light chain interacting protein
OIT3	1.19346	0.00295344	oncoprotein induced transcript 3
ST3GAL3	1.19256	4.69073e-19	ST3 beta-galactoside alpha-2,3-sialyltransferase 3
NIPAL3	1.19154	3.70644e-12	NIPA like domain containing 3
TPPP	1.19097	0.00984169	tubulin polymerization promoting protein
AGPAT4	1.19095	7.19364e-22	1-acylglycerol-3-phosphate O-acyltransferase 4
ZBTB7B	1.19012	1.97462e-14	zinc finger and BTB domain containing 7B
CNNM2	1.18996	1.72794e-07	cyclin and CBS domain divalent metal cation transport mediator 2
CCT6B	1.18802	0.000197162	chaperonin containing TCP1 subunit 6B
ERBB2	1.18788	6.40466e-07	erb-b2 receptor tyrosine kinase 2
ZBTB46	1.18742	7.00017e-06	zinc finger and BTB domain containing 46
CARF	1.18721	0.000669262	calcium responsive transcription factor
OXR1	1.1866	0.000573193	oxidation resistance 1
SLC9A9	1.1858	4.68137e-05	solute carrier family 9 member A9
CRAT	1.18527	1.6353e-09	carnitine O-acetyltransferase
DBP	1.18276	1.1207e-08	D-box binding PAR bZIP transcription factor
ALMS1-IT1	1.18215	0.000270788	ALMS1 intronic transcript 1
IL23A	1.17937	0.0066293	interleukin 23 subunit alpha
LINC00910	1.17886	0.00303969	long intergenic non-protein coding RNA 910
PRRC1	1.17885	9.4675e-06	proline rich coiled-coil 1
SDCCAG8	1.17732	3.70362e-12	serologically defined colon cancer antigen 8
ARNT	1.17686	2.97347e-07	aryl hydrocarbon receptor nuclear translocator
GATAD1	1.17643	1.33805e-12	GATA zinc finger domain containing 1
ZNF619	1.17588	2.79564e-05	zinc finger protein 619
AKT3	1.17472	1.3974e-05	AKT serine/threonine kinase 3
ENPP3	1.17446	0.00925918	ectonucleotide pyrophosphatase/phosphodiesterase 3
FAM117A	1.17445	8.27716e-12	family with sequence similarity 117 member A
TCIRG1	1.17228	5.50787e-13	T-cell immune regulator 1, ATPase H+ transporting V0 subunit a3
DHDH	1.1721	0.00262371	dihydrodiol dehydrogenase
SLC35D2	1.17192	6.4803e-11	solute carrier family 35 member D2
LOC728323	1.17112	0.00775989	NA
SLC11A1	1.16985	0.000461465	solute carrier family 11 member 1
BET1	1.16981	8.56349e-07	Bet1 golgi vesicular membrane trafficking protein
SMOX	1.16972	4.28786e-10	spermine oxidase
SLC5A3	1.16796	0.000844763	solute carrier family 5 member 3
ZNF205	1.16783	0.000838902	zinc finger protein 205
WDR54	1.16678	2.56986e-20	WD repeat domain 54
DHRS11	1.16662	2.43558e-11	dehydrogenase/reductase 11
RFTN1	1.16614	2.37952e-10	raftlin, lipid raft linker 1
CHRNB1	1.16549	1.20192e-07	cholinergic receptor nicotinic beta 1 subunit
ENGASE	1.16542	1.39809e-12	endo-beta-N-acetylglucosaminidase
LMNTD2	1.16523	0.00134124	lamin tail domain containing 2
TRMT1L	1.16403	2.14326e-11	tRNA methyltransferase 1 like
KLRC3	1.16376	7.8442e-06	killer cell lectin like receptor C3
LOC101928034	1.16332	6.49563e-05	NA
ADGRV1	1.16282	2.11363e-05	adhesion G protein-coupled receptor V1
ASIC3	1.16182	2.57903e-05	acid sensing ion channel subunit 3
MALT1	1.16157	1.15268e-07	MALT1 paracaspase
SERPING1	1.16029	5.26504e-12	serpin family G member 1
PIP5K1B	1.16013	7.02392e-14	phosphatidylinositol-4-phosphate 5-kinase type 1 beta
QPRT	1.15949	2.715e-13	quinolinate phosphoribosyltransferase
LGALS9	1.15923	3.63216e-08	galectin 9
CMTM8	1.15893	1.94855e-05	CKLF like MARVEL transmembrane domain containing 8
HBP1	1.15773	0.000856211	HMG-box transcription factor 1
NNT-AS1	1.15748	3.38338e-05	NNT antisense RNA 1
LTF	1.15735	0.00416144	lactotransferrin
COG6	1.15729	3.86966e-08	component of oligomeric golgi complex 6
TMEM231	1.15715	7.92954e-09	transmembrane protein 231
P2RX5	1.15557	0.000375076	purinergic receptor P2X 5
MIR142	1.15412	0.000816651	microRNA 142
RFNG	1.15287	1.02991e-13	RFNG O-fucosylpeptide 3-beta-N-acetylglucosaminyltransferase
PCYOX1L	1.15247	3.53919e-18	prenylcysteine oxidase 1 like
MSH5-SAPCD1	1.15237	0.0036615	MSH5-SAPCD1 readthrough (NMD candidate)
PPP1R12B	1.15223	9.26696e-10	protein phosphatase 1 regulatory subunit 12B
HEIH	1.15104	1.84896e-12	hepatocellular carcinoma up-regulated EZH2-associated long non-coding RNA
IL11RA	1.15103	6.85361e-05	interleukin 11 receptor subunit alpha
CLSTN3	1.15093	1.54026e-12	calsyntenin 3
C1QTNF6	1.14725	6.27586e-07	C1q and TNF related 6
MAP2K5	1.14714	1.61004e-08	mitogen-activated protein kinase kinase 5
HSD17B6	1.14714	5.2362e-05	hydroxysteroid 17-beta dehydrogenase 6
SPEG	1.14643	0.000884169	SPEG complex locus
LRMP	1.1461	1.3439e-05	lymphoid restricted membrane protein
C1GALT1	1.14566	4.23937e-06	core 1 synthase, glycoprotein-N-acetylgalactosamine 3-beta-galactosyltransferase 1
FRAS1	1.14516	1.43007e-05	Fraser extracellular matrix complex subunit 1
RALGPS1	1.14388	0.00943182	Ral GEF with PH domain and SH3 binding motif 1
ZNF133	1.14382	1.07722e-07	zinc finger protein 133
SPOCK2	1.1435	0.000178574	SPARC/osteonectin, cwcv and kazal like domains proteoglycan 2
KIAA1109	1.14313	5.02219e-05	KIAA1109
GAB2	1.14292	0.000447675	GRB2 associated binding protein 2
PSRC1	1.14275	4.73456e-07	proline and serine rich coiled-coil 1
CDYL	1.14266	5.24522e-07	chromodomain Y like
NBR2	1.14243	0.000243716	neighbor of BRCA1 gene 2 (non-protein coding)
FAM214B	1.14227	5.31977e-12	family with sequence similarity 214 member B
POLL	1.1414	1.72808e-13	DNA polymerase lambda
ITGB4	1.14138	0.000288027	integrin subunit beta 4
CMTM4	1.14059	8.04961e-07	CKLF like MARVEL transmembrane domain containing 4
FN3K	1.13968	0.00155012	fructosamine 3 kinase
DOCK6	1.13841	2.51981e-20	dedicator of cytokinesis 6
POLD4	1.13657	8.48584e-09	DNA polymerase delta 4, accessory subunit
CCDC88B	1.13577	1.26894e-06	coiled-coil domain containing 88B
PTGS1	1.13515	2.32656e-15	prostaglandin-endoperoxide synthase 1
DLC1	1.1342	0.000615916	DLC1 Rho GTPase activating protein
POLK	1.13283	0.00015364	DNA polymerase kappa
TXLNB	1.1323	0.00147575	taxilin beta
RNF24	1.13222	7.32775e-05	ring finger protein 24
GOLGA1	1.13167	1.23982e-12	golgin A1
ARFGAP1	1.13128	1.27941e-15	ADP ribosylation factor GTPase activating protein 1
GBE1	1.13095	7.12541e-07	1,4-alpha-glucan branching enzyme 1
LHX1	1.13	0.00989254	LIM homeobox 1
KBTBD3	1.12996	0.000223625	kelch repeat and BTB domain containing 3
PRUNE	1.12883	1.73066e-12	NA
PRKAB2	1.12813	3.50072e-06	protein kinase AMP-activated non-catalytic subunit beta 2
ZC3HAV1L	1.12357	0.00289152	zinc finger CCCH-type containing, antiviral 1 like
RRNAD1	1.12313	1.74423e-17	ribosomal RNA adenine dimethylase domain containing 1
DDX60	1.12238	7.03239e-05	DExD/H-box helicase 60
BGLT3	1.12238	2.47326e-05	beta globin locus transcript 3 (non-protein coding)
THAP8	1.12206	0.000484485	THAP domain containing 8
ZBTB22	1.12194	4.24116e-10	zinc finger and BTB domain containing 22
MAGEH1	1.12179	2.07177e-06	MAGE family member H1
FOXD1	1.12161	0.0021251	forkhead box D1
LOC653160	1.1197	0.00353816	NA
GAA	1.11966	1.8132e-05	glucosidase alpha, acid
ZNF34	1.1179	4.0715e-08	zinc finger protein 34
TNFAIP8	1.11781	5.02545e-09	TNF alpha induced protein 8
UBR2	1.11741	1.70615e-06	ubiquitin protein ligase E3 component n-recognin 2
TMEM106B	1.1167	0.000552526	transmembrane protein 106B
GEMIN8	1.11625	8.07446e-09	gem nuclear organelle associated protein 8
LPPR2	1.116	5.07427e-08	NA
PDXDC2P	1.11591	2.39057e-07	pyridoxal dependent decarboxylase domain containing 2, pseudogene
SUSD3	1.11584	4.61378e-07	sushi domain containing 3
PWWP2B	1.11435	0.000647132	PWWP domain containing 2B
RAPGEF4	1.11417	0.00358295	Rap guanine nucleotide exchange factor 4
LOC285074	1.11409	7.64632e-14	NA
CEP57	1.1132	5.8163e-06	centrosomal protein 57
KDM5B	1.11188	1.05945e-06	lysine demethylase 5B
RNASEL	1.11184	2.49785e-06	ribonuclease L
USP35	1.11125	1.10785e-06	ubiquitin specific peptidase 35
RASSF1-AS1	1.11106	8.43646e-05	RASSF1 antisense RNA 1
ZNF846	1.11023	2.6868e-07	zinc finger protein 846
ZER1	1.10978	1.56395e-12	zyg-11 related cell cycle regulator
KHNYN	1.10798	3.14145e-09	KH and NYN domain containing
XRN1	1.10793	0.000401377	5'-3' exoribonuclease 1
DPEP2	1.10641	0.000249936	dipeptidase 2
STX16	1.10572	7.5278e-13	syntaxin 16
RBCK1	1.10561	3.66812e-20	RANBP2-type and C3HC4-type zinc finger containing 1
ADCY10P1	1.10548	4.33797e-05	adenylate cyclase 10, soluble pseudogene 1
ADGRA2	1.10452	0.000839353	adhesion G protein-coupled receptor A2
FBXL5	1.10406	9.21404e-10	F-box and leucine rich repeat protein 5
DNAJB2	1.1035	2.07604e-05	DnaJ heat shock protein family (Hsp40) member B2
SYNRG	1.10313	1.79124e-08	synergin gamma
TPST1	1.10199	0.00183459	tyrosylprotein sulfotransferase 1
DES	1.10147	0.00137857	desmin
KIAA1715	1.10141	0.000197746	NA
TIFA	1.10018	0.000742897	TRAF interacting protein with forkhead associated domain
C18orf54	1.10014	9.78681e-07	chromosome 18 open reading frame 54
FOXO4	1.09955	6.6624e-06	forkhead box O4
BORA	1.09954	1.00188e-07	bora, aurora kinase A activator
LDB1	1.09953	3.18315e-22	LIM domain binding 1
ZNF333	1.09932	1.56741e-07	zinc finger protein 333
SPPL2B	1.09928	1.8944e-09	signal peptide peptidase like 2B
PRAC2	1.09807	0.000773073	prostate cancer susceptibility candidate 2
MOGS	1.09759	3.66812e-20	mannosyl-oligosaccharide glucosidase
GIMAP1	1.0974	0.00805583	GTPase, IMAP family member 1
MIOS	1.09645	5.71923e-07	meiosis regulator for oocyte development
IRF2BP2	1.09488	8.69204e-23	interferon regulatory factor 2 binding protein 2
FAM72C	1.09458	0.000131379	family with sequence similarity 72 member C
OSBPL2	1.0939	9.46172e-11	oxysterol binding protein like 2
KATNBL1	1.09332	3.08113e-09	katanin regulatory subunit B1 like 1
LINC00899	1.09277	0.00628256	long intergenic non-protein coding RNA 899
KCNAB1	1.09272	0.000131606	potassium voltage-gated channel subfamily A member regulatory beta subunit 1
LIN37	1.09207	2.52255e-07	lin-37 DREAM MuvB core complex component
ACBD7	1.09206	0.000133087	acyl-CoA binding domain containing 7
BOLA3-AS1	1.09159	2.02521e-06	BOLA3 antisense RNA 1 (head to head)
GOLPH3L	1.09026	5.61579e-05	golgi phosphoprotein 3 like
C17orf59	1.08926	4.45372e-10	NA
PDE6G	1.08865	5.14843e-08	phosphodiesterase 6G
DDO	1.08852	6.84198e-05	D-aspartate oxidase
LTBP4	1.08797	1.43827e-19	latent transforming growth factor beta binding protein 4
ADCY10	1.08779	0.0055995	adenylate cyclase 10
USP21	1.08775	1.62249e-10	ubiquitin specific peptidase 21
NKAPP1	1.08762	0.00264517	NFKB activating protein pseudogene 1
MED12L	1.08741	0.000479568	mediator complex subunit 12 like
C9orf9	1.087	0.00701704	NA
SLC12A6	1.087	4.59171e-06	solute carrier family 12 member 6
DAPK1	1.08666	4.36385e-06	death associated protein kinase 1
RAB5B	1.08625	2.4192e-09	RAB5B, member RAS oncogene family
GLUD1P3	1.08543	0.000377095	glutamate dehydrogenase 1 pseudogene 3
EPB42	1.08522	1.39059e-06	erythrocyte membrane protein band 4.2
RNF113A	1.08451	2.0802e-10	ring finger protein 113A
LZTS3	1.08393	0.000275872	leucine zipper tumor suppressor family member 3
SLC28A3	1.08231	0.00781923	solute carrier family 28 member 3
SNRNP48	1.08121	4.38179e-05	small nuclear ribonucleoprotein U11/U12 subunit 48
LOC101929709	1.0809	6.92348e-07	NA
C8orf44	1.07961	0.000506341	chromosome 8 open reading frame 44
CKMT2-AS1	1.07899	0.00226652	CKMT2 antisense RNA 1
PBX3	1.07759	2.61714e-05	PBX homeobox 3
TTC17	1.07705	7.24732e-10	tetratricopeptide repeat domain 17
CBY1	1.07608	0.000804603	chibby family member 1, beta catenin antagonist
HOXB3	1.07532	6.0064e-11	homeobox B3
SEC23A	1.07493	0.000728602	Sec23 homolog A, coat complex II component
METTL21B	1.0749	2.84125e-06	NA
SLC16A9	1.07466	5.49764e-10	solute carrier family 16 member 9
GATA2	1.07226	2.91693e-18	GATA binding protein 2
NAPB	1.07218	0.000748295	NSF attachment protein beta
BCL9L	1.07167	2.24956e-10	B-cell CLL/lymphoma 9 like
MIB1	1.07162	0.00239702	mindbomb E3 ubiquitin protein ligase 1
MCU	1.07143	5.14866e-08	mitochondrial calcium uniporter
FAM72A	1.07011	7.56429e-07	family with sequence similarity 72 member A
GPR146	1.06954	0.00108702	G protein-coupled receptor 146
TRAF1	1.06931	0.000442906	TNF receptor associated factor 1
DCAF10	1.06883	7.88301e-05	DDB1 and CUL4 associated factor 10
C19orf54	1.06868	7.77995e-13	chromosome 19 open reading frame 54
TBC1D12	1.06782	8.44462e-07	TBC1 domain family member 12
SPICE1	1.0678	3.52149e-07	spindle and centriole associated protein 1
CSF1	1.06746	5.16052e-08	colony stimulating factor 1
FRG1HP	1.067	1.05494e-07	FSHD region gene 1 family member H, pseudogene
NCK2	1.06675	2.99289e-05	NCK adaptor protein 2
CTBS	1.0665	4.89728e-06	chitobiase
CYR61	1.06635	0.00417899	cysteine rich angiogenic inducer 61
ROCK2	1.06555	0.00114835	Rho associated coiled-coil containing protein kinase 2
PCBP4	1.06462	9.18687e-07	poly(rC) binding protein 4
UBN2	1.06451	0.00338675	ubinuclein 2
HLA-A	1.06439	8.48584e-09	major histocompatibility complex, class I, A
SEPT1	1.06396	0.00484819	septin 1
PTGES3L	1.06232	0.00133672	prostaglandin E synthase 3 like
PIF1	1.06226	4.8483e-09	PIF1 5'-to-3' DNA helicase
CCDC159	1.06218	1.40773e-06	coiled-coil domain containing 159
GRAMD4	1.06116	7.64962e-11	GRAM domain containing 4
ST8SIA1	1.06071	0.000153489	ST8 alpha-N-acetyl-neuraminide alpha-2,8-sialyltransferase 1
ACBD5	1.06026	5.23852e-05	acyl-CoA binding domain containing 5
SMPDL3A	1.05995	0.00590072	sphingomyelin phosphodiesterase acid like 3A
ERAP2	1.05954	0.00597193	endoplasmic reticulum aminopeptidase 2
CRIPAK	1.05897	1.18074e-05	NA
AUH	1.05872	2.83303e-05	AU RNA binding methylglutaconyl-CoA hydratase
FBXO16	1.05842	0.00423001	F-box protein 16
KIAA0319L	1.05797	1.14026e-15	KIAA0319 like
ZSCAN16-AS1	1.05691	1.69292e-05	ZSCAN16 antisense RNA 1
KRTCAP3	1.05683	0.00512491	keratinocyte associated protein 3
FPR3	1.05452	0.00469389	formyl peptide receptor 3
CHAC1	1.05451	0.00511496	ChaC glutathione specific gamma-glutamylcyclotransferase 1
ANKRD23	1.05235	0.00107507	ankyrin repeat domain 23
NINL	1.05187	1.55133e-08	ninein like
BBX	1.05158	0.00246446	BBX, HMG-box containing
CNTRL	1.05126	5.82129e-11	centriolin
BTBD2	1.05075	6.89317e-17	BTB domain containing 2
SH3D21	1.05056	0.000439223	SH3 domain containing 21
MAPKAPK5-AS1	1.05043	1.68221e-09	MAPKAPK5 antisense RNA 1
CFAP126	1.05039	0.0027394	cilia and flagella associated protein 126
VIPAS39	1.05038	1.86423e-08	VPS33B interacting protein, apical-basolateral polarity regulator, spe-39 homolog
RINL	1.05015	2.13168e-17	Ras and Rab interactor like
PRRT1	1.05011	0.00107193	proline rich transmembrane protein 1
IFIT2	1.04777	0.00102908	interferon induced protein with tetratricopeptide repeats 2
ARHGAP19	1.0473	9.61571e-11	Rho GTPase activating protein 19
MRPS31P5	1.04722	1.27788e-09	mitochondrial ribosomal protein S31 pseudogene 5
BLVRB	1.04643	7.50521e-06	biliverdin reductase B
FAM65C	1.04589	4.27132e-10	NA
JRKL	1.045	9.23941e-08	JRK like
SECISBP2L	1.04441	0.00307011	SECIS binding protein 2 like
TGIF1	1.04428	0.00472303	TGFB induced factor homeobox 1
PMS2CL	1.04425	1.75173e-05	PMS2 C-terminal like pseudogene
ANKRD36B	1.04371	1.06421e-06	ankyrin repeat domain 36B
M1AP	1.04299	0.00857146	meiosis 1 associated protein
BMP2K	1.04278	0.000262146	BMP2 inducible kinase
OTX1	1.04216	0.000838902	orthodenticle homeobox 1
STX3	1.04197	1.29917e-07	syntaxin 3
TCTEX1D1	1.04194	4.3255e-07	Tctex1 domain containing 1
IFIT1	1.0415	0.00931738	interferon induced protein with tetratricopeptide repeats 1
ADCY6	1.04138	5.67937e-13	adenylate cyclase 6
FCGRT	1.04078	0.000166648	Fc fragment of IgG receptor and transporter
SLC9A5	1.04072	0.00031081	solute carrier family 9 member A5
LMBRD1	1.04036	4.78221e-05	LMBR1 domain containing 1
EIF3J-AS1	1.04033	2.06333e-05	EIF3J antisense RNA 1 (head to head)
GCNT2	1.03987	0.00619118	glucosaminyl (N-acetyl) transferase 2, I-branching enzyme (I blood group)
PITRM1-AS1	1.03976	0.00103045	PITRM1 antisense RNA 1
ZSCAN30	1.03914	0.000473397	zinc finger and SCAN domain containing 30
TMEM42	1.03886	1.50573e-05	transmembrane protein 42
GAD1	1.03727	2.86612e-07	glutamate decarboxylase 1
WDR27	1.03675	2.07177e-06	WD repeat domain 27
SLC27A1	1.03601	2.93926e-07	solute carrier family 27 member 1
PHLDB3	1.036	5.39754e-07	pleckstrin homology like domain family B member 3
PIBF1	1.03598	1.97398e-09	progesterone immunomodulatory binding factor 1
CXorf65	1.03524	0.000607857	chromosome X open reading frame 65
RGS17	1.03423	0.00188893	regulator of G protein signaling 17
NUMB	1.03386	1.2207e-06	NUMB, endocytic adaptor protein
MMD	1.03225	3.88641e-05	monocyte to macrophage differentiation associated
EFNA4	1.03198	0.00400923	ephrin A4
ITPKB	1.03019	9.52977e-07	inositol-trisphosphate 3-kinase B
TTC8	1.03	0.00658658	tetratricopeptide repeat domain 8
R3HDM2	1.02835	3.72601e-14	R3H domain containing 2
LACTB	1.02834	1.38173e-07	lactamase beta
FAM110A	1.02705	1.10079e-06	family with sequence similarity 110 member A
PKD1P6	1.02699	2.80356e-12	polycystin 1, transient receptor potential channel interacting pseudogene 6
RECQL5	1.02697	2.75076e-08	RecQ like helicase 5
MAGEF1	1.02594	1.86089e-06	MAGE family member F1
WSB1	1.02587	2.1579e-16	WD repeat and SOCS box containing 1
SHOX2	1.02504	3.95326e-11	short stature homeobox 2
ACAA2	1.02501	1.16117e-19	acetyl-CoA acyltransferase 2
MCAM	1.02475	0.000643473	melanoma cell adhesion molecule
BACE1	1.02426	0.00110632	beta-secretase 1
CCDC136	1.02399	6.75528e-08	coiled-coil domain containing 136
SLC25A36	1.0239	1.1387e-05	solute carrier family 25 member 36
KIAA1328	1.02389	6.91009e-05	KIAA1328
GLIS2	1.02341	3.29268e-05	GLIS family zinc finger 2
FZD7	1.02305	0.000492474	frizzled class receptor 7
CHST7	1.02144	0.00329813	carbohydrate sulfotransferase 7
ANKRD36C	1.02033	4.90784e-06	ankyrin repeat domain 36C
DLGAP4	1.01974	5.70722e-10	DLG associated protein 4
MFGE8	1.01889	1.66666e-12	milk fat globule-EGF factor 8 protein
FBXL20	1.01833	4.30482e-07	F-box and leucine rich repeat protein 20
PREX1	1.01784	5.6646e-11	phosphatidylinositol-3,4,5-trisphosphate dependent Rac exchange factor 1
KCNE3	1.01568	7.68666e-11	potassium voltage-gated channel subfamily E regulatory subunit 3
ICA1	1.01529	2.22327e-09	islet cell autoantigen 1
VPS8	1.01505	4.38777e-20	VPS8, CORVET complex subunit
KDELR1	1.01432	1.94877e-09	KDEL endoplasmic reticulum protein retention receptor 1
ARHGEF25	1.01408	8.31882e-05	Rho guanine nucleotide exchange factor 25
MEI1	1.01323	0.000108846	meiotic double-stranded break formation protein 1
TDRD3	1.01318	1.28479e-05	tudor domain containing 3
RBP5	1.01268	0.00116993	retinol binding protein 5
CDK19	1.01153	3.04205e-13	cyclin dependent kinase 19
PLXNB2	1.01077	1.02574e-05	plexin B2
TPCN1	1.01075	0.000465661	two pore segment channel 1
CAPRIN2	1.01056	4.26383e-09	caprin family member 2
WDR91	1.01023	9.48679e-07	WD repeat domain 91
ZBTB34	1.01009	0.000379118	zinc finger and BTB domain containing 34
FRMD4A	1.00996	0.00579658	FERM domain containing 4A
TBC1D22B	1.0098	1.55733e-09	TBC1 domain family member 22B
PPM1H	1.00945	8.01654e-06	protein phosphatase, Mg2+/Mn2+ dependent 1H
NFKBIZ	1.00868	0.000890194	NFKB inhibitor zeta
PHYH	1.00801	7.32432e-08	phytanoyl-CoA 2-hydroxylase
ZNF852	1.00713	0.00573793	zinc finger protein 852
ATM	1.00682	0.0004277	ATM serine/threonine kinase
DDX60L	1.00592	7.13597e-05	DExD/H-box 60 like
LOC100996634	1.00501	0.00979791	NA
HOMEZ	1.00336	0.000615083	homeobox and leucine zipper encoding
RHEBL1	1.00285	1.94109e-05	RHEB like 1
PLB1	1.00258	0.0095849	phospholipase B1
UNKL	1.00153	3.16799e-07	unkempt family like zinc finger
MYO18B	1.00139	2.30375e-09	myosin XVIIIB
FBXO42	1.00089	6.59777e-08	F-box protein 42
KCNN4	1.00086	2.13562e-06	potassium calcium-activated channel subfamily N member 4
UHRF1BP1L	-1.00041	0.000138506	UHRF1 binding protein 1 like
GLS	-1.00134	8.50226e-07	glutaminase
SMAD6	-1.00135	0.000152594	SMAD family member 6
HAT1	-1.00182	1.45545e-14	histone acetyltransferase 1
PPM1F	-1.00226	0.000171719	protein phosphatase, Mg2+/Mn2+ dependent 1F
INTS9	-1.00228	3.16231e-05	integrator complex subunit 9
LCAT	-1.00314	0.00151062	lecithin-cholesterol acyltransferase
TXLNA	-1.00382	4.048e-13	taxilin alpha
GLMN	-1.00428	1.85538e-08	glomulin, FKBP associated protein
MYH3	-1.00473	0.0042173	myosin heavy chain 3
PSPC1	-1.00509	2.05546e-16	paraspeckle component 1
SNHG16	-1.00517	3.57694e-05	small nucleolar RNA host gene 16
SPRED2	-1.00524	1.47677e-06	sprouty related EVH1 domain containing 2
H2AFZ	-1.00626	1.80097e-09	H2A histone family member Z
TACC1	-1.00673	1.7744e-09	transforming acidic coiled-coil containing protein 1
EMC8	-1.00695	1.24078e-07	ER membrane protein complex subunit 8
HMCN1	-1.00774	0.00637193	hemicentin 1
POP7	-1.00878	1.0737e-05	POP7 homolog, ribonuclease P/MRP subunit
POLR2F	-1.0089	1.20451e-06	RNA polymerase II subunit F
CCDC47	-1.00944	4.52742e-16	coiled-coil domain containing 47
RPS19BP1	-1.00944	1.57472e-10	ribosomal protein S19 binding protein 1
GRPEL1	-1.0105	1.89911e-10	GrpE like 1, mitochondrial
GRK5	-1.01075	0.00691752	G protein-coupled receptor kinase 5
DCAF4	-1.01103	0.000141719	DDB1 and CUL4 associated factor 4
TCEB3	-1.01144	3.9643e-17	NA
CMPK2	-1.01186	1.66922e-07	cytidine/uridine monophosphate kinase 2
PSMA7	-1.012	1.07382e-12	proteasome subunit alpha 7
CLPTM1	-1.01214	1.20649e-17	CLPTM1, transmembrane protein
PLD6	-1.01315	0.00101829	phospholipase D family member 6
ZNF260	-1.01332	7.513e-09	zinc finger protein 260
C8orf58	-1.01432	0.000644332	chromosome 8 open reading frame 58
SLC36A4	-1.01459	5.37224e-06	solute carrier family 36 member 4
LETM1	-1.01467	4.61175e-06	leucine zipper and EF-hand containing transmembrane protein 1
FAM58A	-1.01509	0.00212636	NA
C1QBP	-1.01519	1.95163e-07	complement C1q binding protein
BAIAP2	-1.01547	1.19906e-05	BAI1 associated protein 2
NCLN	-1.01596	3.90539e-05	nicalin
RRP7BP	-1.01661	0.000663754	ribosomal RNA processing 7 homolog B, pseudogene
METTL16	-1.01687	1.00655e-11	methyltransferase like 16
ZNF649	-1.01697	0.00147575	zinc finger protein 649
ADI1	-1.01771	1.63335e-10	acireductone dioxygenase 1
EDRF1	-1.01838	4.14049e-08	erythroid differentiation regulatory factor 1
SPHK2	-1.019	9.16385e-05	sphingosine kinase 2
NR1D1	-1.01929	4.00456e-06	nuclear receptor subfamily 1 group D member 1
IGSF3	-1.01936	6.60791e-06	immunoglobulin superfamily member 3
RUVBL1	-1.01952	0.00202159	RuvB like AAA ATPase 1
SLC25A32	-1.01991	7.49413e-22	solute carrier family 25 member 32
LARP4	-1.0202	9.86169e-08	La ribonucleoprotein domain family member 4
FAM120AOS	-1.02053	6.35981e-08	family with sequence similarity 120A opposite strand
DDX20	-1.02133	5.02714e-15	DEAD-box helicase 20
DANCR	-1.02195	1.57753e-09	differentiation antagonizing non-protein coding RNA
ARPC2	-1.02264	5.85263e-10	actin related protein 2/3 complex subunit 2
SURF6	-1.02276	0.000119355	surfeit 6
TSFM	-1.02317	1.17658e-06	Ts translation elongation factor, mitochondrial
EPS8L1	-1.02332	0.00313269	EPS8 like 1
USB1	-1.02336	1.51241e-09	U6 snRNA biogenesis phosphodiesterase 1
C19orf24	-1.02368	1.8842e-07	chromosome 19 open reading frame 24
TOMM22	-1.02427	3.24094e-11	translocase of outer mitochondrial membrane 22
NOL11	-1.02444	3.59549e-22	nucleolar protein 11
TPM3	-1.02507	7.95233e-21	tropomyosin 3
CENPBD1	-1.02678	0.000139872	CENPB DNA-binding domain containing 1
POP5	-1.02709	2.14172e-06	POP5 homolog, ribonuclease P/MRP subunit
ACOT11	-1.02777	0.00041695	acyl-CoA thioesterase 11
HGH1	-1.03012	0.000160533	HGH1 homolog
EXOSC2	-1.03037	0.00218849	exosome component 2
ITK	-1.03085	6.72685e-10	IL2 inducible T-cell kinase
BAZ1A	-1.03103	2.01093e-14	bromodomain adjacent to zinc finger domain 1A
PSMC3	-1.03218	1.40439e-08	proteasome 26S subunit, ATPase 3
PPARGC1B	-1.03233	1.40896e-06	PPARG coactivator 1 beta
PSMD2	-1.03279	1.21344e-17	proteasome 26S subunit, non-ATPase 2
TFDP1	-1.03292	2.16241e-05	transcription factor Dp-1
HDAC1	-1.03326	3.43907e-19	histone deacetylase 1
DBNL	-1.03347	0.000460677	drebrin like
NRDE2	-1.03362	8.6878e-09	NRDE-2, necessary for RNA interference, domain containing
ZNF600	-1.0347	0.00702848	zinc finger protein 600
CHAC2	-1.03515	0.000389379	ChaC cation transport regulator homolog 2
C20orf27	-1.03531	0.000364875	chromosome 20 open reading frame 27
NR2F1-AS1	-1.0366	0.000761913	NR2F1 antisense RNA 1
KNOP1	-1.03748	1.54847e-05	lysine rich nucleolar protein 1
TRPM2	-1.03915	0.0004277	transient receptor potential cation channel subfamily M member 2
CRCP	-1.03938	1.1089e-12	CGRP receptor component
FAM208B	-1.04119	6.22656e-07	family with sequence similarity 208 member B
RPUSD1	-1.0412	6.10038e-05	RNA pseudouridylate synthase domain containing 1
RABEPK	-1.04235	1.19381e-08	Rab9 effector protein with kelch motifs
MLC1	-1.04252	1.20649e-07	megalencephalic leukoencephalopathy with subcortical cysts 1
TIMP3	-1.04258	9.59114e-05	TIMP metallopeptidase inhibitor 3
NAT1	-1.04273	5.22462e-05	N-acetyltransferase 1
MTMR9	-1.04395	1.19214e-11	myotubularin related protein 9
SKI	-1.04477	5.24684e-08	SKI proto-oncogene
TATDN2	-1.04604	5.75192e-19	TatD DNase domain containing 2
RAB35	-1.04666	3.60283e-16	RAB35, member RAS oncogene family
CETN2	-1.04684	0.000538928	centrin 2
PRPF19	-1.04793	7.96404e-17	pre-mRNA processing factor 19
TMEM126B	-1.04795	1.73917e-11	transmembrane protein 126B
URB1	-1.04805	4.72068e-08	URB1 ribosome biogenesis 1 homolog (S. cerevisiae)
TRIM8	-1.04844	0.00158776	tripartite motif containing 8
RPS6KA1	-1.0488	3.64381e-15	ribosomal protein S6 kinase A1
LOC101928834	-1.04926	0.000261102	NA
SNRPD3	-1.04939	7.55065e-12	small nuclear ribonucleoprotein D3 polypeptide
PKIA	-1.04957	6.52605e-06	cAMP-dependent protein kinase inhibitor alpha
RAB15	-1.04984	4.7772e-05	RAB15, member RAS oncogene family
MECOM	-1.05081	4.80711e-07	MDS1 and EVI1 complex locus
ADRM1	-1.05128	1.8579e-11	adhesion regulating molecule 1
FOSL2	-1.0526	9.0653e-07	FOS like 2, AP-1 transcription factor subunit
ZNF45	-1.0527	2.36033e-09	zinc finger protein 45
NUP35	-1.05315	3.54167e-09	nucleoporin 35
STARD7	-1.05366	1.48744e-14	StAR related lipid transfer domain containing 7
IGFBP5	-1.05373	0.000151367	insulin like growth factor binding protein 5
BCL7B	-1.05425	6.46269e-09	BCL tumor suppressor 7B
ARHGEF19	-1.05494	0.000235995	Rho guanine nucleotide exchange factor 19
ZNF644	-1.05508	8.35983e-09	zinc finger protein 644
AKAP8	-1.05681	3.14926e-10	A-kinase anchoring protein 8
C19orf25	-1.05698	1.59145e-05	chromosome 19 open reading frame 25
MFSD1	-1.05777	3.79913e-10	major facilitator superfamily domain containing 1
TXNDC17	-1.05853	8.96658e-06	thioredoxin domain containing 17
CCNE2	-1.05965	6.24512e-08	cyclin E2
SNHG4	-1.06042	4.11632e-07	small nucleolar RNA host gene 4
TEX261	-1.06059	3.23198e-15	testis expressed 261
GLYR1	-1.06099	1.57005e-15	glyoxylate reductase 1 homolog
ZNF180	-1.06157	1.33182e-10	zinc finger protein 180
CCAR2	-1.06198	5.37176e-08	cell cycle and apoptosis regulator 2
UBIAD1	-1.06211	8.66475e-12	UbiA prenyltransferase domain containing 1
TMEM104	-1.0628	7.34534e-09	transmembrane protein 104
NPAT	-1.06332	1.09089e-05	nuclear protein, coactivator of histone transcription
PES1	-1.06332	2.82319e-10	pescadillo ribosomal biogenesis factor 1
TRMT1	-1.06366	3.82563e-08	tRNA methyltransferase 1
IDS	-1.06492	4.24321e-05	iduronate 2-sulfatase
MGST1	-1.0653	0.000144635	microsomal glutathione S-transferase 1
LAMP1	-1.06748	2.91619e-11	lysosomal associated membrane protein 1
GMEB1	-1.06806	9.89526e-07	glucocorticoid modulatory element binding protein 1
POMP	-1.06813	2.19587e-11	proteasome maturation protein
RPTOR	-1.0683	1.24827e-08	regulatory associated protein of MTOR complex 1
MARS	-1.06921	9.33362e-06	methionyl-tRNA synthetase
PSMD11	-1.06997	5.65214e-22	proteasome 26S subunit, non-ATPase 11
PRMT5	-1.07005	7.70795e-15	protein arginine methyltransferase 5
DNAJB12	-1.07025	5.99591e-08	DnaJ heat shock protein family (Hsp40) member B12
METTL25	-1.07069	0.0037981	methyltransferase like 25
TMEM87A	-1.07185	4.52552e-17	transmembrane protein 87A
NOL6	-1.07226	3.34428e-14	nucleolar protein 6
SIGMAR1	-1.07298	1.79905e-05	sigma non-opioid intracellular receptor 1
MAP6D1	-1.07309	0.00749805	MAP6 domain containing 1
MRPL15	-1.07337	6.08428e-15	mitochondrial ribosomal protein L15
SAMHD1	-1.07462	0.00025716	SAM and HD domain containing deoxynucleoside triphosphate triphosphohydrolase 1
ZNF780A	-1.07678	4.7547e-07	zinc finger protein 780A
C19orf48	-1.07719	2.97309e-05	chromosome 19 open reading frame 48
FBXO21	-1.07769	0.000123406	F-box protein 21
POLE3	-1.07848	3.99626e-18	DNA polymerase epsilon 3, accessory subunit
SDC2	-1.07894	0.00132195	syndecan 2
MDN1	-1.07953	2.94313e-09	midasin AAA ATPase 1
SLC25A33	-1.08009	2.33709e-08	solute carrier family 25 member 33
ZNF584	-1.08101	3.33442e-05	zinc finger protein 584
POLR3C	-1.08193	3.63651e-20	RNA polymerase III subunit C
ALG8	-1.08224	9.99677e-06	ALG8, alpha-1,3-glucosyltransferase
SKIL	-1.08489	0.000185361	SKI like proto-oncogene
FAAP100	-1.0849	0.000121341	Fanconi anemia core complex associated protein 100
NAA10	-1.08546	0.000200755	N(alpha)-acetyltransferase 10, NatA catalytic subunit
RANBP1	-1.08561	0.00014824	RAN binding protein 1
UTP11L	-1.08594	6.7995e-10	NA
UFD1L	-1.08608	1.05323e-12	NA
G6PD	-1.08616	2.61154e-07	glucose-6-phosphate dehydrogenase
DNAJC11	-1.08781	0.000126322	DnaJ heat shock protein family (Hsp40) member C11
CYB561A3	-1.08822	7.62051e-14	cytochrome b561 family member A3
UBLCP1	-1.08953	4.44409e-14	ubiquitin like domain containing CTD phosphatase 1
SLC20A2	-1.08975	4.18494e-12	solute carrier family 20 member 2
TMEM222	-1.09041	1.10749e-10	transmembrane protein 222
ZNF468	-1.09069	0.000691212	zinc finger protein 468
GNL3L	-1.0914	3.57398e-12	G protein nucleolar 3 like
TUSC1	-1.09178	3.27924e-07	tumor suppressor candidate 1
TMEM199	-1.09232	3.83062e-11	transmembrane protein 199
ZNF790	-1.09243	0.000322733	zinc finger protein 790
NME2	-1.09387	0.00404856	NME/NM23 nucleoside diphosphate kinase 2
ZNF37A	-1.09449	8.54304e-05	zinc finger protein 37A
DDX56	-1.09475	1.1375e-06	DEAD-box helicase 56
MRPL12	-1.09497	5.22462e-05	mitochondrial ribosomal protein L12
DDX52	-1.09545	1.73606e-10	DExD-box helicase 52
SLIRP	-1.09556	1.65998e-06	SRA stem-loop interacting RNA binding protein
MAEA	-1.09585	5.04928e-18	macrophage erythroblast attacher
CD83	-1.096	0.00622183	CD83 molecule
POLA1	-1.09641	1.26608e-08	DNA polymerase alpha 1, catalytic subunit
WDR34	-1.09649	0.000830597	WD repeat domain 34
PNPT1	-1.09736	2.68852e-06	polyribonucleotide nucleotidyltransferase 1
OXCT1	-1.09788	2.16137e-11	3-oxoacid CoA-transferase 1
KIFC3	-1.09821	3.23776e-05	kinesin family member C3
DYNC1I1	-1.09867	0.00681281	dynein cytoplasmic 1 intermediate chain 1
STK17A	-1.09869	6.45269e-18	serine/threonine kinase 17a
ZNF26	-1.09995	7.7773e-08	zinc finger protein 26
MRPS12	-1.10015	1.02177e-08	mitochondrial ribosomal protein S12
ABCF1	-1.10078	3.16786e-14	ATP binding cassette subfamily F member 1
HIPK2	-1.10118	6.14199e-06	homeodomain interacting protein kinase 2
KATNB1	-1.10147	9.1713e-06	katanin regulatory subunit B1
PHTF1	-1.10205	5.01122e-07	putative homeodomain transcription factor 1
MMRN1	-1.1021	6.72765e-06	multimerin 1
ZNF547	-1.10353	0.00116666	zinc finger protein 547
AVEN	-1.1038	7.12541e-07	apoptosis and caspase activation inhibitor
LOC441666	-1.10404	0.00013264	NA
DDIAS	-1.10438	2.95553e-12	DNA damage induced apoptosis suppressor
GNPNAT1	-1.1046	3.65901e-14	glucosamine-phosphate N-acetyltransferase 1
ARHGAP4	-1.10466	0.00130901	Rho GTPase activating protein 4
UMPS	-1.10468	1.1089e-12	uridine monophosphate synthetase
TMEM109	-1.10613	2.14985e-10	transmembrane protein 109
IL17B	-1.10691	0.00327697	interleukin 17B
CDC25A	-1.10706	5.66922e-12	cell division cycle 25A
SERTAD1	-1.10717	0.00022221	SERTA domain containing 1
TTPAL	-1.10865	9.52312e-05	alpha tocopherol transfer protein like
NOLC1	-1.10881	9.44754e-13	nucleolar and coiled-body phosphoprotein 1
PA2G4	-1.109	1.7653e-08	proliferation-associated 2G4
NLRP3	-1.1091	0.00732264	NLR family pyrin domain containing 3
TGS1	-1.10941	2.1581e-20	trimethylguanosine synthase 1
NAA15	-1.10951	8.3985e-16	N(alpha)-acetyltransferase 15, NatA auxiliary subunit
GPR85	-1.10959	1.49577e-08	G protein-coupled receptor 85
EIF1AX	-1.11206	4.53525e-18	eukaryotic translation initiation factor 1A, X-linked
UTP15	-1.11247	9.15373e-10	UTP15, small subunit processome component
USP16	-1.11248	5.37739e-11	ubiquitin specific peptidase 16
NUDC	-1.11321	6.01118e-07	nuclear distribution C, dynein complex regulator
ZNF784	-1.11376	9.54278e-05	zinc finger protein 784
FLNA	-1.1138	3.97957e-10	filamin A
RBM3	-1.11482	6.79016e-20	RNA binding motif protein 3
DDN	-1.11562	0.00659215	dendrin
ZNF721	-1.11677	1.70928e-11	zinc finger protein 721
DOHH	-1.11698	1.21878e-09	deoxyhypusine hydroxylase
CES2	-1.11749	8.60604e-06	carboxylesterase 2
STIP1	-1.11803	2.3415e-12	stress induced phosphoprotein 1
CACYBP	-1.11848	1.27449e-17	calcyclin binding protein
TIMM23	-1.12005	4.19935e-12	translocase of inner mitochondrial membrane 23
DGKG	-1.12018	1.57652e-05	diacylglycerol kinase gamma
FBXO28	-1.12052	1.24675e-09	F-box protein 28
RPP40	-1.1209	3.90622e-05	ribonuclease P/MRP subunit p40
CARD6	-1.12125	8.25867e-07	caspase recruitment domain family member 6
TMEM185B	-1.12149	4.64592e-08	transmembrane protein 185B
SCAMP4	-1.12187	2.97281e-10	secretory carrier membrane protein 4
LOC728485	-1.122	0.00103732	NA
ACADSB	-1.12256	4.72068e-08	acyl-CoA dehydrogenase short/branched chain
ISG20L2	-1.12283	9.28761e-12	interferon stimulated exonuclease gene 20 like 2
MTHFD1L	-1.12303	9.14905e-09	methylenetetrahydrofolate dehydrogenase (NADP+ dependent) 1 like
SNRNP40	-1.12514	3.99918e-09	small nuclear ribonucleoprotein U5 subunit 40
ASNA1	-1.12566	2.63389e-09	arsA arsenite transporter, ATP-binding, homolog 1 (bacterial)
PGBD2	-1.1262	3.35668e-07	piggyBac transposable element derived 2
ZNF527	-1.12635	1.37932e-05	zinc finger protein 527
FSIP1	-1.12635	1.48746e-05	fibrous sheath interacting protein 1
ALKBH1	-1.12735	5.37742e-09	alkB homolog 1, histone H2A dioxygenase
TIMM22	-1.12744	6.06444e-06	translocase of inner mitochondrial membrane 22
TOE1	-1.12751	5.82989e-08	target of EGR1, exonuclease
PSMA3	-1.1285	4.17157e-12	proteasome subunit alpha 3
ING5	-1.12861	0.000272861	inhibitor of growth family member 5
GBAT2	-1.1301	0.00348232	NA
E2F8	-1.13199	2.0444e-09	E2F transcription factor 8
ASAP3	-1.13374	3.95456e-10	ArfGAP with SH3 domain, ankyrin repeat and PH domain 3
CCDC173	-1.13482	0.00420116	coiled-coil domain containing 173
FZD6	-1.13561	1.21324e-10	frizzled class receptor 6
NKRF	-1.13562	1.21235e-13	NFKB repressing factor
HACD2	-1.13577	3.8869e-05	3-hydroxyacyl-CoA dehydratase 2
RBM45	-1.1361	1.65612e-06	RNA binding motif protein 45
RFC3	-1.13739	2.02006e-17	replication factor C subunit 3
SLC16A1	-1.13987	9.41054e-18	solute carrier family 16 member 1
ESF1	-1.14215	1.27056e-08	ESF1 nucleolar pre-rRNA processing protein homolog
CTU2	-1.14237	0.000202334	cytosolic thiouridylase subunit 2
DDX3X	-1.14272	1.52473e-09	DEAD-box helicase 3, X-linked
TRAK2	-1.14285	2.30559e-07	trafficking kinesin protein 2
EIF4G1	-1.14393	7.23027e-21	eukaryotic translation initiation factor 4 gamma 1
SVIP	-1.1464	7.04619e-12	small VCP interacting protein
SLC12A2	-1.14661	4.23937e-06	solute carrier family 12 member 2
ATIC	-1.14722	1.00827e-12	5-aminoimidazole-4-carboxamide ribonucleotide formyltransferase/IMP cyclohydrolase
C1orf109	-1.14764	1.02892e-12	chromosome 1 open reading frame 109
ZNF286A	-1.14881	4.15697e-09	zinc finger protein 286A
LINC00094	-1.14912	0.000102497	NA
RIF1	-1.14983	2.15734e-07	replication timing regulatory factor 1
PSEN2	-1.14998	0.000176791	presenilin 2
OSBPL11	-1.15107	6.39806e-12	oxysterol binding protein like 11
TRAPPC2L	-1.15142	1.72674e-09	trafficking protein particle complex 2 like
KLHL21	-1.15311	5.15135e-10	kelch like family member 21
NETO2	-1.15313	1.0219e-06	neuropilin and tolloid like 2
RCC1	-1.15425	1.70844e-13	regulator of chromosome condensation 1
EIF2S1	-1.15488	6.34357e-21	eukaryotic translation initiation factor 2 subunit alpha
HIC1	-1.15526	0.00270107	HIC ZBTB transcriptional repressor 1
MRPS7	-1.15659	4.07901e-08	mitochondrial ribosomal protein S7
RRP15	-1.15793	2.9859e-10	ribosomal RNA processing 15 homolog
ZNF75A	-1.1581	1.0241e-05	zinc finger protein 75a
IMP4	-1.16021	1.17331e-11	IMP4, U3 small nucleolar ribonucleoprotein
SRRD	-1.16045	0.000102497	SRR1 domain containing
POLR3K	-1.16046	1.0241e-05	RNA polymerase III subunit K
GEMIN5	-1.16207	1.73948e-15	gem nuclear organelle associated protein 5
IFFO2	-1.16413	7.21532e-05	intermediate filament family orphan 2
ZNF235	-1.16476	0.000170236	zinc finger protein 235
GPR89A	-1.165	5.20754e-07	G protein-coupled receptor 89A
SYK	-1.16503	5.717e-07	spleen associated tyrosine kinase
PIK3C2B	-1.16569	2.18035e-05	phosphatidylinositol-4-phosphate 3-kinase catalytic subunit type 2 beta
MORN2	-1.16598	0.000244387	MORN repeat containing 2
ZNF256	-1.16645	4.31073e-07	zinc finger protein 256
HNRNPAB	-1.16744	8.02485e-06	heterogeneous nuclear ribonucleoprotein A/B
DDX49	-1.16795	1.8043e-14	DEAD-box helicase 49
TNPO2	-1.16812	5.95551e-19	transportin 2
PRDM11	-1.16845	8.35436e-07	PR/SET domain 11
NOL9	-1.16855	2.25867e-06	nucleolar protein 9
TMEM33	-1.16885	7.49413e-22	transmembrane protein 33
SPHK1	-1.16911	0.00184228	sphingosine kinase 1
EMG1	-1.16921	9.97967e-09	EMG1, N1-specific pseudouridine methyltransferase
NCR3LG1	-1.17023	0.0022488	natural killer cell cytotoxicity receptor 3 ligand 1
EIF3B	-1.17115	1.59879e-07	eukaryotic translation initiation factor 3 subunit B
LRRC37A3	-1.17158	0.00547397	leucine rich repeat containing 37 member A3
ZC3H10	-1.17172	1.15519e-05	zinc finger CCCH-type containing 10
MCM10	-1.17326	2.34764e-11	minichromosome maintenance 10 replication initiation factor
ATP6V0D1	-1.17326	8.01577e-16	ATPase H+ transporting V0 subunit d1
VPS9D1-AS1	-1.17501	0.00864143	VPS9D1 antisense RNA 1
POLR3B	-1.17555	1.39606e-10	RNA polymerase III subunit B
CDC123	-1.17682	3.81569e-10	cell division cycle 123
PXMP2	-1.17683	2.15356e-05	peroxisomal membrane protein 2
TTYH2	-1.17753	1.79007e-05	tweety family member 2
POR	-1.17925	8.40116e-07	cytochrome p450 oxidoreductase
SNORD76	-1.17941	0.0051058	NA
DPH3	-1.18033	2.64845e-14	diphthamide biosynthesis 3
LIMA1	-1.18056	3.94113e-22	LIM domain and actin binding 1
HSPA8	-1.18137	2.80258e-16	heat shock protein family A (Hsp70) member 8
PGAM5	-1.18162	3.62045e-07	PGAM family member 5, mitochondrial serine/threonine protein phosphatase
ALOX12	-1.18312	5.70254e-07	arachidonate 12-lipoxygenase, 12S type
TNFRSF12A	-1.18336	0.00210627	TNF receptor superfamily member 12A
ADCY3	-1.18351	2.73161e-07	adenylate cyclase 3
BRCC3	-1.18404	1.97731e-08	BRCA1/BRCA2-containing complex subunit 3
C5orf28	-1.18611	1.07463e-09	NA
DNAJC30	-1.18806	1.24656e-05	DnaJ heat shock protein family (Hsp40) member C30
SNRNP25	-1.19086	1.76694e-06	small nuclear ribonucleoprotein U11/U12 subunit 25
U2AF2	-1.19123	1.98031e-11	U2 small nuclear RNA auxiliary factor 2
IARS	-1.19263	6.86989e-09	isoleucyl-tRNA synthetase
FAM105A	-1.19355	4.14981e-11	family with sequence similarity 105 member A
MRAP2	-1.19401	0.000521392	melanocortin 2 receptor accessory protein 2
NIFK	-1.19436	1.83785e-11	nucleolar protein interacting with the FHA domain of MKI67
SLC25A13	-1.19481	5.05643e-09	solute carrier family 25 member 13
CDK4	-1.19661	7.56194e-09	cyclin dependent kinase 4
GATAD2A	-1.20044	1.77017e-29	GATA zinc finger domain containing 2A
RENBP	-1.20077	4.77999e-05	renin binding protein
KIF3B	-1.20093	5.28355e-13	kinesin family member 3B
ETF1	-1.20324	1.14278e-29	eukaryotic translation termination factor 1
ETV5	-1.20353	7.63695e-11	ETS variant 5
SPRED1	-1.2054	1.87428e-08	sprouty related EVH1 domain containing 1
ZNF280D	-1.20677	1.30525e-05	zinc finger protein 280D
CD320	-1.20753	6.05862e-05	CD320 molecule
CHN1	-1.20871	0.000316847	chimerin 1
FAM107B	-1.2112	0.000392928	family with sequence similarity 107 member B
KLHL18	-1.21152	3.5658e-12	kelch like family member 18
PDGFD	-1.21165	0.00772732	platelet derived growth factor D
DDX18	-1.2118	2.00196e-18	DEAD-box helicase 18
CENPN	-1.21293	4.98811e-13	centromere protein N
ZYX	-1.21343	3.38502e-06	zyxin
HEATR1	-1.21351	1.2944e-10	HEAT repeat containing 1
LIN28B	-1.21435	5.27611e-10	lin-28 homolog B
BCCIP	-1.21529	6.90757e-20	BRCA2 and CDKN1A interacting protein
FTSJ3	-1.21588	1.49303e-13	FtsJ RNA methyltransferase homolog 3
IFRD2	-1.21613	0.000260211	interferon related developmental regulator 2
DOCK3	-1.21798	0.000844763	dedicator of cytokinesis 3
RRP36	-1.21916	1.33051e-10	ribosomal RNA processing 36
LAPTM4B	-1.21923	5.73049e-08	lysosomal protein transmembrane 4 beta
WDR4	-1.2197	0.000350842	WD repeat domain 4
PAN3-AS1	-1.22068	0.00559921	PAN3 antisense RNA 1
PPIF	-1.22351	4.32454e-06	peptidylprolyl isomerase F
ZSCAN16	-1.2236	0.000169546	zinc finger and SCAN domain containing 16
COA4	-1.22381	1.12906e-06	cytochrome c oxidase assembly factor 4 homolog
ZNF565	-1.22661	5.78246e-05	zinc finger protein 565
C14orf142	-1.22718	5.31353e-06	NA
PUF60	-1.22898	9.44359e-09	poly(U) binding splicing factor 60
ARHGDIA	-1.22971	3.51655e-14	Rho GDP dissociation inhibitor alpha
THEM4	-1.23061	1.36246e-09	thioesterase superfamily member 4
RNF144A-AS1	-1.23136	3.88417e-05	RNF144A antisense RNA 1
COMMD9	-1.23275	4.19124e-14	COMM domain containing 9
FEN1	-1.23283	1.96985e-08	flap structure-specific endonuclease 1
MED26	-1.2331	3.65871e-16	mediator complex subunit 26
ITPA	-1.23342	5.22749e-07	inosine triphosphatase
MCM6	-1.23437	3.43452e-09	minichromosome maintenance complex component 6
FSTL1	-1.23467	0.000208217	follistatin like 1
CLPTM1L	-1.23519	8.42839e-09	CLPTM1 like
ARL4A	-1.23562	0.001156	ADP ribosylation factor like GTPase 4A
TIMM13	-1.23599	1.02716e-06	translocase of inner mitochondrial membrane 13
AMDHD2	-1.23633	3.83235e-06	amidohydrolase domain containing 2
GNG11	-1.23686	2.96125e-08	G protein subunit gamma 11
GINS2	-1.23729	6.73233e-06	GINS complex subunit 2
CLU	-1.23747	5.07113e-14	clusterin
AEN	-1.23767	3.6751e-05	apoptosis enhancing nuclease
ZKSCAN2	-1.23811	8.09377e-08	zinc finger with KRAB and SCAN domains 2
ACTB	-1.23989	2.5971e-06	actin beta
BATF	-1.24009	1.37932e-05	basic leucine zipper ATF-like transcription factor
SF3B4	-1.24198	6.40889e-23	splicing factor 3b subunit 4
MYEOV2	-1.24221	7.65835e-08	NA
PALLD	-1.24255	0.000176069	palladin, cytoskeletal associated protein
C12orf4	-1.2432	6.30935e-10	chromosome 12 open reading frame 4
RNF219	-1.24489	6.17916e-08	ring finger protein 219
ZNF79	-1.2452	0.0024264	zinc finger protein 79
ARID5A	-1.24528	1.05228e-09	AT-rich interaction domain 5A
LAGE3	-1.24698	1.43806e-06	L antigen family member 3
UTP14A	-1.24699	8.57683e-18	UTP14A, small subunit processome component
SNHG3	-1.24707	1.73548e-10	small nucleolar RNA host gene 3
CISD3	-1.24759	6.99483e-05	CDGSH iron sulfur domain 3
ACER2	-1.24905	0.00294749	alkaline ceramidase 2
SRSF2	-1.24917	2.50707e-13	serine and arginine rich splicing factor 2
EIF5A2	-1.24954	2.0641e-05	eukaryotic translation initiation factor 5A2
RFESD	-1.25046	1.60033e-05	Rieske Fe-S domain containing
LTV1	-1.25122	5.14843e-08	LTV1 ribosome biogenesis factor
KIAA1586	-1.25197	1.46609e-12	KIAA1586
MPV17L	-1.25439	0.000759095	MPV17 mitochondrial inner membrane protein like
BEND6	-1.25594	0.00200028	BEN domain containing 6
METTL1	-1.25615	6.58726e-07	methyltransferase like 1
MYRIP	-1.25687	0.00724803	myosin VIIA and Rab interacting protein
HSD17B10	-1.25765	1.61206e-08	hydroxysteroid 17-beta dehydrogenase 10
CYCS	-1.25852	7.17918e-30	cytochrome c, somatic
TLR1	-1.25897	0.000705681	toll like receptor 1
CIRH1A	-1.26064	1.21459e-16	NA
ZNF232	-1.26305	1.2489e-05	zinc finger protein 232
CABP7	-1.2639	2.45648e-11	calcium binding protein 7
HCG18	-1.26547	4.21102e-08	HLA complex group 18 (non-protein coding)
C1orf53	-1.26566	9.10331e-05	chromosome 1 open reading frame 53
EIF5A	-1.26631	6.48865e-10	eukaryotic translation initiation factor 5A
N6AMT2	-1.26683	0.000322973	NA
PDCD11	-1.26812	5.94446e-10	programmed cell death 11
ZNF614	-1.26884	8.48965e-16	zinc finger protein 614
TMEM201	-1.27032	1.31089e-06	transmembrane protein 201
VSIG2	-1.27102	0.000260483	V-set and immunoglobulin domain containing 2
UNG	-1.2713	5.14099e-05	uracil DNA glycosylase
DNAAF5	-1.27324	0.000257497	dynein axonemal assembly factor 5
POLR2L	-1.27446	2.32008e-08	RNA polymerase II subunit L
ATG16L1	-1.27712	1.46585e-09	autophagy related 16 like 1
GAR1	-1.27769	1.45977e-16	GAR1 ribonucleoprotein
HRAS	-1.27904	3.07327e-07	HRas proto-oncogene, GTPase
TAF7	-1.28059	2.22091e-12	TATA-box binding protein associated factor 7
ZNF611	-1.28066	7.19033e-06	zinc finger protein 611
WSB2	-1.28142	2.00196e-18	WD repeat and SOCS box containing 2
FUS	-1.28354	2.28795e-06	FUS RNA binding protein
SFPQ	-1.28515	1.20135e-18	splicing factor proline and glutamine rich
MDM2	-1.28622	2.39425e-10	MDM2 proto-oncogene
CCT3	-1.28784	3.64247e-16	chaperonin containing TCP1 subunit 3
HSPA9	-1.2892	6.21616e-25	heat shock protein family A (Hsp70) member 9
PTPRE	-1.28977	0.000351161	protein tyrosine phosphatase, receptor type E
DHX33	-1.28983	8.02329e-08	DEAH-box helicase 33
TRUB2	-1.29158	9.74761e-08	TruB pseudouridine synthase family member 2
NOP2	-1.29357	1.5465e-05	NOP2 nucleolar protein
C2orf42	-1.29424	1.94591e-06	chromosome 2 open reading frame 42
AGMAT	-1.29463	0.00366396	agmatinase
FNDC8	-1.2955	2.08685e-05	fibronectin type III domain containing 8
AP3M2	-1.29685	2.91666e-06	adaptor related protein complex 3 mu 2 subunit
SNHG9	-1.29903	0.000412916	small nucleolar RNA host gene 9
CCNB3	-1.29952	0.00172353	cyclin B3
SCARA3	-1.30121	6.26832e-08	scavenger receptor class A member 3
MRPL20	-1.30202	4.8073e-09	mitochondrial ribosomal protein L20
GINS3	-1.30204	1.7016e-06	GINS complex subunit 3
PGAM2	-1.30282	0.0060796	phosphoglycerate mutase 2
FAM57A	-1.30468	8.65451e-07	family with sequence similarity 57 member A
GLIPR1	-1.30498	0.000118308	GLI pathogenesis related 1
SELL	-1.30509	0.00120209	selectin L
SDF2L1	-1.30657	2.41293e-06	stromal cell derived factor 2 like 1
DDX31	-1.30807	7.70795e-15	DEAD-box helicase 31
ALG1	-1.30964	1.16698e-07	ALG1, chitobiosyldiphosphodolichol beta-mannosyltransferase
C2orf66	-1.31106	0.00210306	chromosome 2 open reading frame 66
SRD5A3	-1.31203	1.61633e-12	steroid 5 alpha-reductase 3
LRRC8B	-1.31271	3.41227e-08	leucine rich repeat containing 8 VRAC subunit B
DUSP28	-1.31408	0.00222748	dual specificity phosphatase 28
MFSD2A	-1.31478	0.000543356	major facilitator superfamily domain containing 2A
ZNF112	-1.31597	1.56408e-05	zinc finger protein 112
TSPAN17	-1.31611	8.55193e-09	tetraspanin 17
PPRC1	-1.31627	1.63019e-12	peroxisome proliferator-activated receptor gamma, coactivator-related 1
AMIGO2	-1.31834	0.000206858	adhesion molecule with Ig like domain 2
ZNF200	-1.31904	3.23198e-15	zinc finger protein 200
ZNF804A	-1.32404	1.78404e-06	zinc finger protein 804A
FOXO3B	-1.32528	4.79052e-09	forkhead box O3B pseudogene
SLC20A1	-1.32707	1.92629e-09	solute carrier family 20 member 1
NR2F2	-1.32816	1.49198e-19	nuclear receptor subfamily 2 group F member 2
NFE2L2	-1.32818	2.2763e-11	nuclear factor, erythroid 2 like 2
DNAJA1	-1.32867	3.96738e-46	DnaJ heat shock protein family (Hsp40) member A1
SYNCRIP	-1.32943	1.30917e-25	synaptotagmin binding cytoplasmic RNA interacting protein
SRSF3	-1.33136	1.66409e-26	serine and arginine rich splicing factor 3
NABP1	-1.3328	7.61507e-08	nucleic acid binding protein 1
NOP58	-1.33493	7.23146e-24	NOP58 ribonucleoprotein
SLC35F6	-1.33666	6.17916e-08	solute carrier family 35 member F6
FKRP	-1.33789	0.000102197	fukutin related protein
HSPD1	-1.33883	7.12861e-36	heat shock protein family D (Hsp60) member 1
GTPBP4	-1.33953	1.31194e-15	GTP binding protein 4
ALKBH8	-1.34001	7.62783e-07	alkB homolog 8, tRNA methyltransferase
RBL1	-1.34134	9.9124e-12	RB transcriptional corepressor like 1
SLC7A5	-1.34294	1.07273e-07	solute carrier family 7 member 5
ACAD9	-1.34329	1.12817e-07	acyl-CoA dehydrogenase family member 9
SLC7A1	-1.34464	1.44963e-16	solute carrier family 7 member 1
ALYREF	-1.34689	6.40408e-09	Aly/REF export factor
PRTFDC1	-1.34812	3.47039e-09	phosphoribosyl transferase domain containing 1
ADM	-1.35056	1.01169e-05	adrenomedullin
FAM86C1	-1.35146	0.000870418	family with sequence similarity 86 member C1
STRA13	-1.3528	7.13077e-07	NA
ICOS	-1.35346	2.61947e-10	inducible T-cell costimulator
NDUFAF4	-1.35484	1.87385e-21	NADH:ubiquinone oxidoreductase complex assembly factor 4
ZFP28	-1.35727	3.46186e-06	ZFP28 zinc finger protein
SNHG12	-1.35835	2.68579e-10	small nucleolar RNA host gene 12
SEH1L	-1.35853	1.98467e-17	SEH1 like nucleoporin
POLR3G	-1.36049	3.30245e-21	RNA polymerase III subunit G
TUBA8	-1.36068	0.000454798	tubulin alpha 8
NOTCH3	-1.36238	7.29864e-06	notch 3
TIMM17A	-1.36244	3.01451e-20	translocase of inner mitochondrial membrane 17A
TOMM5	-1.36258	2.83771e-15	translocase of outer mitochondrial membrane 5
PSPH	-1.36272	0.000337834	phosphoserine phosphatase
MEX3D	-1.36478	6.49658e-10	mex-3 RNA binding family member D
PIGW	-1.36666	1.60313e-13	phosphatidylinositol glycan anchor biosynthesis class W
ZSWIM3	-1.36704	0.00033153	zinc finger SWIM-type containing 3
GTF3C6	-1.36993	1.38786e-09	general transcription factor IIIC subunit 6
ZNF142	-1.36995	1.4935e-15	zinc finger protein 142
ZNF542P	-1.3701	8.52196e-17	zinc finger protein 542, pseudogene
ARSB	-1.37014	6.17916e-08	arylsulfatase B
PRRT3	-1.37073	0.00219079	proline rich transmembrane protein 3
MINOS1	-1.37196	3.88128e-07	mitochondrial inner membrane organizing system 1
DNAJC7	-1.37401	2.33401e-32	DnaJ heat shock protein family (Hsp40) member C7
TFB2M	-1.37421	4.47949e-17	transcription factor B2, mitochondrial
G3BP1	-1.37586	2.03678e-22	G3BP stress granule assembly factor 1
E2F2	-1.37759	1.6639e-13	E2F transcription factor 2
ZNF202	-1.37909	1.18548e-09	zinc finger protein 202
MAK16	-1.37921	1.431e-11	MAK16 homolog
SLC25A19	-1.37976	9.65172e-05	solute carrier family 25 member 19
ADGRA3	-1.38084	1.72792e-06	adhesion G protein-coupled receptor A3
SRRT	-1.38375	2.8912e-10	serrate, RNA effector molecule
PRDX1	-1.38457	5.33248e-11	peroxiredoxin 1
IFT22	-1.38483	0.00590704	intraflagellar transport 22
RAI14	-1.3866	5.36522e-10	retinoic acid induced 14
SRSF1	-1.38703	1.74423e-17	serine and arginine rich splicing factor 1
SMURF1	-1.38956	6.80587e-10	SMAD specific E3 ubiquitin protein ligase 1
HSP90AA1	-1.38977	8.9903e-23	heat shock protein 90 alpha family class A member 1
ST6GALNAC5	-1.38984	0.000998437	ST6 N-acetylgalactosaminide alpha-2,6-sialyltransferase 5
POLR1A	-1.39097	3.07758e-10	RNA polymerase I subunit A
ARPC4	-1.3912	2.49908e-08	actin related protein 2/3 complex subunit 4
AHSA1	-1.39129	5.7179e-16	activator of HSP90 ATPase activity 1
FASTKD3	-1.39151	1.26274e-16	FAST kinase domains 3
DCTPP1	-1.3923	1.28304e-07	dCTP pyrophosphatase 1
SLC25A10	-1.39496	0.000307901	solute carrier family 25 member 10
CALM1	-1.39621	8.28697e-15	calmodulin 1
CLN6	-1.39783	1.94991e-22	CLN6, transmembrane ER protein
MIR17HG	-1.3987	1.35308e-07	miR-17-92a-1 cluster host gene
RNFT2	-1.40227	0.0085976	ring finger protein, transmembrane 2
TIMM8B	-1.4023	2.06135e-10	translocase of inner mitochondrial membrane 8 homolog B
CTSO	-1.40372	0.00303878	cathepsin O
PVRL1	-1.40535	7.65046e-08	NA
ZNF28	-1.40624	6.99295e-14	zinc finger protein 28
SCAMP5	-1.4136	0.00450554	secretory carrier membrane protein 5
PSME3	-1.41369	5.80538e-18	proteasome activator subunit 3
PFKFB3	-1.41487	1.64943e-19	6-phosphofructo-2-kinase/fructose-2,6-biphosphatase 3
SLAMF8	-1.4166	0.000494886	SLAM family member 8
BCAP31	-1.41909	2.57512e-09	B-cell receptor associated protein 31
CCR4	-1.42059	2.49184e-05	C-C motif chemokine receptor 4
FAM13B	-1.42211	1.33558e-16	family with sequence similarity 13 member B
IL18R1	-1.4225	4.30673e-07	interleukin 18 receptor 1
DNLZ	-1.423	1.63287e-05	DNL-type zinc finger
CLSPN	-1.42304	2.42197e-08	claspin
EEF2KMT	-1.42344	0.0004113	eukaryotic elongation factor 2 lysine methyltransferase
CRK	-1.42383	3.41563e-14	CRK proto-oncogene, adaptor protein
PDSS1	-1.42595	1.1681e-11	decaprenyl diphosphate synthase subunit 1
NCL	-1.42705	1.82215e-18	nucleolin
NIPA2	-1.42766	4.31038e-28	non imprinted in Prader-Willi/Angelman syndrome 2
TMEM217	-1.42877	2.59565e-05	transmembrane protein 217
NOP56	-1.42972	1.03394e-06	NOP56 ribonucleoprotein
EFHD2	-1.43822	2.48615e-10	EF-hand domain family member D2
LINC01399	-1.4393	0.0047546	long intergenic non-protein coding RNA 1399
SNORD44	-1.43967	0.00703829	NA
CHRNA5	-1.44064	3.34784e-15	cholinergic receptor nicotinic alpha 5 subunit
PSAT1	-1.44263	1.80334e-06	phosphoserine aminotransferase 1
SNTB1	-1.44382	0.00416895	syntrophin beta 1
TOMM40	-1.44417	1.05494e-08	translocase of outer mitochondrial membrane 40
MRPL1	-1.44805	1.57024e-19	mitochondrial ribosomal protein L1
DSEL	-1.45297	0.000262929	dermatan sulfate epimerase-like
RRP9	-1.45343	3.39455e-06	ribosomal RNA processing 9, U3 small nucleolar RNA binding protein
ZNF385D	-1.45464	8.46627e-05	zinc finger protein 385D
IBA57	-1.45692	2.91049e-08	IBA57 homolog, iron-sulfur cluster assembly
FOXRED2	-1.45696	5.27981e-10	FAD dependent oxidoreductase domain containing 2
ANK2	-1.45769	2.73952e-10	ankyrin 2
PRKCE	-1.45854	0.00104618	protein kinase C epsilon
HSPH1	-1.45872	2.16447e-49	heat shock protein family H (Hsp110) member 1
CUEDC1	-1.45907	0.00978591	CUE domain containing 1
CREB5	-1.45962	5.92462e-05	cAMP responsive element binding protein 5
C1QL3	-1.45989	0.0024144	complement C1q like 3
SETMAR	-1.46108	5.46152e-09	SET domain and mariner transposase fusion gene
ABALON	-1.46236	4.12664e-06	apoptotic BCL2L1-antisense long non-coding RNA
SLC7A11	-1.46558	7.97523e-09	solute carrier family 7 member 11
ZNF765	-1.4661	6.54577e-17	zinc finger protein 765
ALG14	-1.46639	1.7096e-05	ALG14, UDP-N-acetylglucosaminyltransferase subunit
LACC1	-1.46649	8.57991e-09	laccase domain containing 1
MCOLN1	-1.4668	1.80217e-09	mucolipin 1
YES1	-1.46752	2.65435e-11	YES proto-oncogene 1, Src family tyrosine kinase
TIPIN	-1.4679	1.31813e-06	TIMELESS interacting protein
TDG	-1.46802	5.56857e-32	thymine DNA glycosylase
TMEM163	-1.46832	6.08078e-06	transmembrane protein 163
DRAM1	-1.47275	1.17276e-11	DNA damage regulated autophagy modulator 1
LINC01117	-1.47307	0.00120384	long intergenic non-protein coding RNA 1117
CHGB	-1.47571	0.00793628	chromogranin B
RBM19	-1.47582	1.57005e-15	RNA binding motif protein 19
PRKG1	-1.47757	0.000125018	protein kinase, cGMP-dependent, type I
MCAT	-1.47991	7.04759e-05	malonyl-CoA-acyl carrier protein transacylase
SPOCK3	-1.48164	4.31313e-06	SPARC/osteonectin, cwcv and kazal like domains proteoglycan 3
ZNF566	-1.48235	4.58147e-15	zinc finger protein 566
LOC101929705	-1.4854	0.00494773	NA
SLC39A14	-1.48568	7.88187e-19	solute carrier family 39 member 14
KRT79	-1.48615	9.86044e-09	keratin 79
BYSL	-1.48734	4.61744e-08	bystin like
CLUH	-1.48755	4.67722e-10	clustered mitochondria homolog
EXOG	-1.48789	8.62801e-06	exo/endonuclease G
GPATCH3	-1.48805	3.95738e-07	G-patch domain containing 3
GPR158	-1.48887	6.70307e-14	G protein-coupled receptor 158
RRP1B	-1.49179	6.87642e-15	ribosomal RNA processing 1B
ZNF189	-1.49288	2.91619e-11	zinc finger protein 189
AVIL	-1.49431	1.84985e-05	advillin
ZNF268	-1.49549	1.99021e-09	zinc finger protein 268
PPAN	-1.49554	0.000141005	peter pan homolog (Drosophila)
NOP14	-1.49588	2.40792e-21	NOP14 nucleolar protein
ARMC6	-1.49873	2.47667e-12	armadillo repeat containing 6
XRCC2	-1.4993	5.06636e-05	X-ray repair cross complementing 2
PRMT6	-1.49995	4.78339e-07	protein arginine methyltransferase 6
TMEM150C	-1.5013	0.00197208	transmembrane protein 150C
DHX9	-1.50695	5.10703e-18	DExH-box helicase 9
C2orf44	-1.50698	1.241e-21	NA
LOC100506606	-1.50721	0.00134813	NA
POP1	-1.5086	4.29284e-08	POP1 homolog, ribonuclease P/MRP subunit
NIP7	-1.51002	7.63504e-12	NIP7, nucleolar pre-rRNA processing protein
POLR1C	-1.51187	2.69065e-07	RNA polymerase I subunit C
GRID1	-1.51336	3.62018e-05	glutamate ionotropic receptor delta type subunit 1
GBA	-1.51394	7.2297e-12	glucosylceramidase beta
DDX21	-1.51444	1.11268e-15	DExD-box helicase 21
NSUN2	-1.51502	1.63062e-14	NOP2/Sun RNA methyltransferase family member 2
CDC6	-1.51513	7.62051e-14	cell division cycle 6
SPATA9	-1.51568	0.00172481	spermatogenesis associated 9
CPAMD8	-1.52134	0.00201711	C3 and PZP like, alpha-2-macroglobulin domain containing 8
BOP1	-1.5219	1.74202e-07	block of proliferation 1
USP2-AS1	-1.52237	0.00922257	USP2 antisense RNA 1 (head to head)
SOX15	-1.5243	0.00965536	SRY-box 15
ZNF324	-1.52639	1.89627e-14	zinc finger protein 324
SNHG10	-1.52668	4.77881e-09	small nucleolar RNA host gene 10
RELL1	-1.52683	2.03097e-10	RELT like 1
DUS3L	-1.53141	8.44462e-07	dihydrouridine synthase 3 like
KIAA0020	-1.53212	5.06274e-18	NA
PPP1R10	-1.53453	2.35448e-12	protein phosphatase 1 regulatory subunit 10
C21orf91	-1.53515	1.77959e-15	chromosome 21 open reading frame 91
BZW1	-1.53563	7.18946e-30	basic leucine zipper and W2 domains 1
ADCYAP1	-1.53724	0.00033038	adenylate cyclase activating polypeptide 1
C10orf2	-1.53948	4.93347e-08	NA
ESCO2	-1.5402	4.59107e-11	establishment of sister chromatid cohesion N-acetyltransferase 2
PLCD4	-1.54104	1.43633e-06	phospholipase C delta 4
ERG	-1.54285	1.72636e-09	ERG, ETS transcription factor
SOWAHC	-1.5449	0.000351741	sosondowah ankyrin repeat domain family member C
ZC3H4	-1.54598	2.89809e-07	zinc finger CCCH-type containing 4
DUSP5	-1.5465	9.4753e-11	dual specificity phosphatase 5
UHRF1	-1.54793	7.68257e-07	ubiquitin like with PHD and ring finger domains 1
DLEU2L	-1.55318	0.000129065	deleted in lymphocytic leukemia 2-like
HS6ST1	-1.55356	3.79647e-09	heparan sulfate 6-O-sulfotransferase 1
COPRS	-1.55433	2.69279e-06	coordinator of PRMT5 and differentiation stimulator
P2RY11	-1.55545	0.000155557	purinergic receptor P2Y11
DHX37	-1.55798	1.05753e-10	DEAH-box helicase 37
ABCF2	-1.56153	3.00927e-12	ATP binding cassette subfamily F member 2
PYGM	-1.56199	0.00787011	glycogen phosphorylase, muscle associated
MEF2BNB	-1.56476	2.26888e-05	NA
FLT1	-1.56485	0.00484514	fms related tyrosine kinase 1
PFAS	-1.56523	0.00347003	phosphoribosylformylglycinamidine synthase
SERPINE1	-1.56717	0.000335825	serpin family E member 1
MYBBP1A	-1.5672	5.24391e-07	MYB binding protein 1a
FAM89B	-1.56799	3.30096e-12	family with sequence similarity 89 member B
ZNF667-AS1	-1.57037	7.61426e-16	ZNF667 antisense RNA 1 (head to head)
PCDH9	-1.58098	0.00383611	protocadherin 9
ZNF443	-1.58207	0.00353787	zinc finger protein 443
LINC01311	-1.58366	0.00441416	long intergenic non-protein coding RNA 1311
SURF2	-1.58542	2.14726e-08	surfeit 2
IRAK1	-1.58718	1.0413e-07	interleukin 1 receptor associated kinase 1
COA7	-1.59146	3.58176e-24	cytochrome c oxidase assembly factor 7 (putative)
URB2	-1.59513	8.94261e-16	URB2 ribosome biogenesis 2 homolog (S. cerevisiae)
SLC7A5P1	-1.59945	0.00132078	solute carrier family 7 member 5 pseudogene 1
[truncated: 340 more rows]
