# Supplementary material for: Lineage tracing of acute myeloid leukemia reveals the impact of hypomethylating agents on chemoresistance selection
Source: Nat Commun. 2019 Nov 1;10:4986. doi: 10.1038/s41467-019-12983-z (PMC6825213; doi:10.1038/s41467-019-12983-z)
Supplement: Supplementary file 6 — Source Data [file 41467_2019_12983_MOESM6_ESM.xlsx]

## Sheet: Fig1b
HEL	Fold change in the number of viable cell relative to T0
Time (days)	NT			Doxo					Cyta					Doxo+Cyta							DAC			Doxo+Cyta+DCT
0	1	1	1	1	1	1	1	1	1	1	1	1	1	1	1	1	1	1	1	1	1	1	1	1	1	1	1	1	1	1	1
3	1.98	6.98	2.64	0.12	0.12	0.12	0.27883	0.23445	0.63	0.36	0.63	0.49	0.41	0.04	0.06	0.05	0.07	0.04	0.16737	0.16737	1.23	2.39	2.31	0.04	0.09	0.16	0.11	0.16	0.18	0.15898	0.12304
7.5	18.242	17.1946	17.5363	0.0388	0.0333	0.0373	0.01012	0.01011	1.1558	1.3536	1.2849	1.2651	1.1552	0.003	0.0038	0.0022	0.0034	0.0047	0.00279	0.00279	3.9239	3.5151	4.479	0.0031	0.0038	0.0048	0.0046	0.0042	0.0037	0.00466	0.00597
10.5							0.0019	0.0021											0.00016	0.00018										0.00036	0.00037
13.5	178.478	255.971	226.049	0.00621	0.00532	0.00663	0.0127	0.0106	4.70137	3.99084	4.02092	4.65248	3.84559	0.00044	0.00052	0.00028	0.00076	0.00029	0.0012	0.0004	20.931	21.2625	18.4487	0.00044	0.00035	0.0005	0.00046	0.00067	0.00116
16.5							0.0114	0.00949											0.00388	0.00077										0.0015	0.00043
20.5							0.030325	0.01228											0.008982	0.000246
22.5	4562.72	6093.69	5783.32	0.03935	0.03732	0.04604			103.944	88.8789	103.554	111.416	114.048	0.01856	0.04709	0.00426	0.01093	0.00242			154.272	138.753	140.679	0.03841	0.00031	0.00081	0.00031	0.0005	0.00063
24							0.021653	0.033809											0.05868	3.6e-05
28				0.29	0.28	0.32	0.170519	0.121423						1.14	1.54	0.12	1.12	0.14	0.0618503					1.65	0.01	0.09	0.02	0.02	0.06
30	131894	120687	143911	0.5	0.85	1.95	2.82716	2.24064	491.57	548.01	546.72	583.26	495.45	1.25	2.88	0.93	0.87	0.72	1.2803	6.87225e-05	1444.06	1410.33	1387.98	2.6	0.11	0.68	0.12	0.13	0.48	0.00649428	0.00054978
OCI-AML	Fold change in the number of viable cell relative to T0
Time (days)	NT			Doxo					Cyta					Doxo+Cyta					DAC				Doxo+Cyta+DCT
0	1	1	1	1	1	1	1	1	1	1	1	1	1	1	1	1	1	1	1	1	1	1	1	1	1	1
3	7.526	7.435	7.612	1.41	1.427	1.364	1.283	1.228	0.029	0.032	0.027	0.026	0.042	0.143	0.139	0.153	0.145	0.151	4.9	4.9	4.6	5	0.17225	0.172527	0.181933	0.18148
7	34.493	36.656	33.44	0.228	0.193	0.172	0.185	0.175	0.007	0.013	0.01	0.011	0.009	0.019	0.019	0.018	0.018	0.021	12	11	11	12	0.03349	0.02659	0.0316	0.03006
10	241.142	271.999	250.263	0.062	0.0489	0.0311	0.0392	0.0356	0.0281	0.0344	0.0398	0.0327	0.022	0.0081	0.0069	0.0075	0.007	0.0063	32	36	29	36	0.01208	0.01636	0.02815	0.01446
13	866.11	890.854	889.185	0.0343	0.0524	0.023	0.0204	0.0184	0.1197	0.1629	0.1868	0.1666	0.1089	0.0037	0.0051	0.0052	0.0065	0.0037	140	179	134	181	0.004349	0.005579	0.006759	0.004333
17	6082.44	7617.49	7980.87	0.2109	0.517	0.0763	0.0414	0.037	1.3962	1.4816	1.5997	1.6441	1.2311	0.0034	0.0014	0.0022	0.0035	0.0044	472	615	496	694	0.0022	0.0027	0.0035	0.0013
20	18785.6	24982.5	23122.3	0.903	1.7749	0.2758	0.1314	0.1195						0.0108	0.0047	0.0041	0.0045	0.009	1846	2463	1704	2174	0.00968	0.01094	0.04189	0.00714
24	92161.5	126448	125649	2.51	4.474	2.468	1.515	1.331						0.097	0.052	0.029	0.034	0.051	15140	20446	16494	18937	0.08	0.2	0.4	0.13
27	189994	401256	381934											0.267	0.196	0.077	0.088	0.1	35108	53792	41222	45979	0.17	0.38	1.5	0.63
31	887769	3421432	3171020											1.21	1.04	0.43	0.39	0.24					0.2	1.1	1.8	1.8

## Sheet: Fig1c
Frequency (%) of viable Trelapse HEL and OCI-AML3 barcoded cells (NT, Doxo, Doxo+Cyta and Doxo+Cyta+DAC) after re-exposure to Doxo+Cyta for 72 hours
NT	Doxo	Doxo+Cyta	Doxo+Cyta+DAC	NT	Doxo	Doxo+Cyta	Doxo+Cyta+DAC
8.5	40.4	62.2	6	8.3	90.3	22.6	7.7
3	43.5	31.4	4.1	7.2	95.5	21.2	6.1
11.9	37.2	7.9	2.8	8.1	61.2	22	14.6
7.1	28.5	91.9	5.4	7.3	47	26	9.2
4.2	34.3	10.5	7.1	11	22	42	11.5
10.2	35.5	61.7	5	10.3	61.2	20	8.7
3.6		30.7	4.9	6.2	62.1	26.8	11.3
3.1		94.4	3	7.3	62.3	30.3	9.7
2.4		8.8	6.6	10.1		20.2
1.9		65.4	6.8			23.6
2.4		27	3
2.7		14	6.6
		14	3

## Sheet: Fig1d
IC50 values
HEL
NT	Doxo	Doxo+Cyta	Doxo+Cyta+DAC
0.3802	1.158	1.459	0.5433
0.3099	1.884	1.62	0.5803
0.3435	1.15	1.251	0.5889
OC-IAML3
NT	Doxo	Doxo+Cyta	Doxo+Cyta+DAC
1.311	3.933	3.4086	1.4421
1.307	4.4438	3.921	1.0456
1.317	4.2144	4.0827	1.7121

## Sheet: Fig2a
% BC-clones in each condition at Trelapse (relative to untreated NT group)
Cyta	Doxo	Doxo+Cyta	Doxo+Cyta+DAC
97	40.1857	12.1439	15.2924
100	47.3475	25.6372	9.89505
100	44.9602	36.9369	17.6619
	57.4468	33.7302	26.0723
	52.766	31.3726	15.9798
	61.597	28.6472	16.8209
	68.5714	26.2599	21.4466
	60.8365	30.2387	23.1287
		32.2281	17.8723
		27.0557	10.6383

## Sheet: Fig2b
Shannon-Weaver divertity index at Trelapse
NT	Cyta	Doxo	Doxo+Cyta	Doxo+Cyta+DAC
3.53254	3.11007	1.68206	1.391	1.73285
3.55155	3.18495	1.93591	2.11852	1.39616
3.7727	3.13986	1.83964	2.26599	1.29863
3.72509		2.18914	1.84542	1.6362
3.72793		2.19125	2.44435	1.37133
3.67463		2.90373	2.71797	0.931587
3.80106		2.69017	2.41242	1.37596
3.77352			1.88484	1.7827
			1.67609	1.786
			1.7868	1.78566

## Sheet: Fig2c
Pearson correlation coefficient between BC-clonal architectures of each treatment and NT groups
Cyta	Doxo	Doxo+Cyta	Doxo+Cyta+DAC
0.7732	0.305	0.3981	0.1452
0.7828	0.3088	0.3314	0.3304
0.7943	0.3082	0.3887	0.1504
0.7161	0.2827	0.3274	0.3258
0.7301	0.2868	0.3023	0.1093
0.7416	0.2863	0.2537	0.2555
0.7136	0.3575	0.3405	0.1366
0.7257	0.3632	0.3039	0.06624
0.7348	0.3635	0.3477	0.009546
	0.1653	0.3229	0.1438
	0.181	0.3085	0.07518
	0.2096	0.2912	0.01393
	0.1739	0.149	0.1207
	0.1948	0.3234	0.05584
	0.2214	0.0608	0.006911
	0.07109	0.1443	0.04156
	0.1526	0.2093	0.02919
	0.08561	0.1363	0.03573
	0.07633	0.3071	0.2693
		0.05883	0.05281
		0.1476	0.03292
		0.2069	0.01597
		0.1666	0.04428
		0.3877	0.2496
		0.06743	0.2516
		0.1731	0.06502
		0.2647	0.04362
		0.3268	0.01785
		0.3252	0.04694
		0.381	0.3192
		0.1238	0.3194
		0.1367	0.2189
		0.1243	0.2202
		0.01586	0.01573
		0.05241	0.01788
		0.3684	0.02844

## Sheet: Fig2d
Pearson correlation coefficient between BC-clonal architectures of each treatment replicate
Cyta	Doxo	Doxo+Cyta	Doxo+Cyta+DAC
0.9941	0.9927	0.3103	0.02194
0.9909	0.994	0.03671	0.01536
0.9905	0.9981	0.1907	0.05135
	0.8753	0.07202	0.01683
	0.8548	0.2052	0.01895
	0.906	0.5277	0.3988
	0.9819	0.1975	0.4043
	0.8133	0.6364	0.4146
	0.8596	0.5253	0.02449
	0.938	0.8287	0.0895
		0.4267	0.004227
		0.4866	0.174197
		0.8423	0.03709
		0.8798	0.08415

## Sheet: Fig2e
Doxo and Doxo+Cyta resistant BC-clones per experiment and common to all experiments
EXP1	EXP2	EXP3
total shared BCs between Doxos	BC Shared between all Doxo replicates	BC Shared between all DOXO replicates	Shared between diferent experiments
44	74	99	30
BC ids	Ids	Ids
2428	2428	1648	2428
821	1057	2071	821
912	1457	1457	912
2066	2472	912	1206
533	453	891	1768
1206	891	16	514
1768	821	2455	692
451	912	1768	2252
454	696	872	2084
1858	780	451	2519
2237	2228	2376	793
1849	16	1858	1088
1319	1206	1849	375
514	2227	2093	1113
692	1768	987	1142
2252	454	2316	1881
2084	231	106	2333
1764	2118	742	172
1718	1311	1096	187
2519	987	2160	1255
793	514	2075	1551
1088	692	2252	1316
375	106	2084	2300
641	995	1764	694
1113	1225	677	577
1142	1096	2576	1406
1603	2160	1780	1307
1881	2252	1113	855
2333	2084	992	171
172	2519	1142	2135
187	793	1603
1255	677	1881
1551	1088	2333
1316	375	172
2300	30	2183
694	1780	1298
577	1113	187
1406	884	1255
2244	1504	1551
1484	2324	2503
1307	2151	23
855	1142	1872
171	1210	2339
2135	2481	577
	1881	1406
	581	1840
	2333	1000
	172	1842
	1745	855
	687	1307
	1298	2427
	187	1057
	1876	2340
	1255	2428
	2347	1848
	2382	523
	217	2472
	1551	453
	1502	1460
	1316	821
	2300	2132
	694	240
	2110	1206
	2339	1311
	1304	462
	577	423
	1406	1477
	1102	1319
	2155	1751
	855	514
	1307	692
	171	995
	478	2284
	2135	188
		2519
		793
		375
		1088
		1504
		303
		2151
		896
		1765
		687
		1407
		217
		2382
		318
		1316
		2300
		694
		2110
		1304
		816
		2244
		2155
		171
		478
		2135
EXP1	EXP2	EXP3	Shared between diferent experiments
BC Shared between all CT replicates	total shared BCs between CTs	BC Shared between all CT replicates
12	18	28	5
Ids	BC ids	Ids	Ids
2428	2428	1057	1113
2455	2340	1460	2084
1113	2071	2455	1307
2333	2066	1768	2135
1745	533	451	514
2503	1849	1311
1624	2237	514
1304	514	1096
2084	2284	2252
1307	2252	2084
2135	2084	1764
514	641	2519
2252	1113	1113
	303	1504
	318	1142
	694	687
	1307	187
	2135	2382
		1551
		2503
		1872
		694
		1304
		577
		816
		1307
		171
		2135
		816
		1307
		171
		2135

## Sheet: Fig2f
Individual and SUM frequency (%) of chemotherapy resistant BC-clones
	T0
Sum	8.19326	7.87092	8.19931	6.65097	2.83419
1113	1.32217	1.12081	1.23825	0.858898	0.238931
2084	4.56849	4.37129	4.78521	3.40588	1.92414
514	0.698107	0.712358	0.766959	0.58245	0.322101
1307	0.349931	0.269231	0.235413	0.58245	0.0731507
2135	1.25456	1.39723	1.17348	1.22129	0.27586
	Doxo
Sum	84.7957	80.8456	83.8752	38.0584	42.5732	53.6793	55.8919	51.7404	61.4325
1113	0.275631	0.980613	1.7546	2.7949	8.17336	3.39602	2.25293	4.41486
2084	55.7802	55.2128	56.0535	2.95384	3.18644	26.9264	38.7286	27.0928
514	7.55583	3.72244	3.82681	15.431	9.26999	18.4538	7.20757	15.4885
1307	1.07189	4.71396	4.07836	6.34559	10.9717	2.53524	2.36342	1.50964
2135	20.1121	16.2158	18.162	10.533	10.9717	2.36785	5.33942	3.23463
	Doxo+Cyta
Sum	62.4888	78.6379	50.7156	62.5723	41.7026	41.8242	42.4389	30.6091	50.0231	50.1504	51.1163
1113	0.0729415	7.57319	7.46475	0.419724	0.0183347	0.00383861	3.54031	2.51596	1.13239	1.26781
2084	59.8819	34.1773	4.49651	50.0026	1.02368	17.3284	19.3446	15.9295	14.8266	10.0132
514	4.80224	34.1773	36.9889	10.7179	0.0017207	0,000951762*	8.42048	9.28507	33.4649	37.9972
1307	1.267	0.0686847	1.62679	1.41098	5.23989	0.0956036	7.59314	0.499354	0.0725403	0.13227
2135	1.267	2.64157	0.138669	0.021086	35.419	24.3963	3.54031	2.3792	0.526577	0.73996

## Sheet: Fig2g
Doxo+Cyta+DAC resistant BC-clones per experiment and common to all experiments
EXP1	EXP2	EXP3
BC Shared between all CT+DCT replicates	BC Shared between all CT+DCT replicates	BC Shared between all CT+DCT replicates
8	9	9
Ids	BC ids	Ids
1764	2066	1057
793	2237	912
454	106	1768
2183	2519	514
1624	641	692
2160	1293	2252
1406	2333	1113
2084	1307	1307
	2135	2135

[truncated: 74 more sheets: Fig3b, Fig3c, Fig3d, Fig3e, Fig3f, Fig4b, Fig4d, Fig4e, Fig4f, Fig4g, Fig4h, Fig4i, Fig5b, Fig5c, Fig5d, Fig5f, Fig5g, Fig5j, Fig6b, Fig6c …]
